# Supplementary material for: Assessment of WHO criteria for identifying ART treatment failure in Vietnam from 2007 to 2011
Source: PLoS One. 2017 Sep 6;12(9):e0182688. doi: 10.1371/journal.pone.0182688 (PMC5587312; doi:10.1371/journal.pone.0182688)
Supplement: S1 Table — (XLSX) [file pone.0182688.s001.xlsx]

## Sheet: DOTARV Data 12.30.2012
ADRs	Groups_C_I	Sex	Status_after24m	Total_Death	age_in_study	c_age	Clinical_stage	CD4_BL	CD4_BL_Gr	CD4_6m	CD4_12m	CD4_18m	CD4_24m	Immuno_Failure	Immuno_Fail24m	IF_decreasingCD4	ID_VL_BL	VL_BL	VL_BL_UD	VL_BL_Gr	VL_BL_100000	VL6m	VLL_6m	VL_6m_Gr	VL12m	VLL_12	VL_12m_Gr	VL18m	VLL_18m	VL_18m_Gr	VL24m	VLL_24	VL_24m_Gr	VL_failed_1000_during_24m	Type_of_VL_failed	VL_failed_5000_during_24m	VL_1000_5000	VF_secondary	VF_Secondary_5000	BMI_18	CD4_gr_BL_100	status_VF_Failed	VL_6m_failed	VL_12m_failed	VL_18m_failed	VL_24m_failed	Adherence_during_24m_1doses	Adherence_during_24m_2doses	timedvlpvf
1	2	1	4	0	34	1	1	47	1	151	221	262	347	0	0	0	VL1285	49739	0	4	2	200	0	1	200	0	1	200	0	1	225862	0	1	0		0		0	0	0	1	0	0	0	0	0	0	0	24.3333
1	1	1	1	0	35	2	4	35	1	129				0	0	0	VL0034	99102	0	4	2										99102	1	4	1	2	1		0	0	0	1	1	0	0	0	1	0	0	21.4667
	1	2	4	0	27	1	1	201	3	226	222	340	390	0	0	0	VL0020	44855	0	4	2	200	0	1	2288	0	1	200	0	1	200	0	1	0		0		0	0	0	0	0	0	0	0	0	1	0	24.3667
1	1	1	4	0	33	1	3	26	1	122	146	179	191	0	0	0	VL0029	129795	0	5	1	200	0	1	1094	0	1	200	0	1	200	0	1	0		0		0	0	1	1	0	0	0	0	0	1	0	24.3667
	2	1	4	0	33	1	1	37	1	154	250	288	443	0	0	0	VL0035	18422	0	4	2	200	0	1	2165	0	1	220	0	1	200	0	1	0		0		0	0	1	1	0	0	0	0	0	1	0	24.3667
1	1	2	4	0	29	1	2	257	3	336	367	351	368	0	0	0	VL0037	4309	0	3	2	400	0	1	814	0	1	220	0	1	200	0	1	0		0		0	0	0	0	0	0	0	0	0	1	0	24.3667
	1	2	4	0	39	2	1	126	2	327	308	252	374	0	0	0	VL0038	1627	0	3	2	200	0	1	1773	0	1	220	0	1	200	0	1	0		0		0	0	0	0	0	0	0	0	0	0	0	24.3667
	2	1	4	0	31	1	2	185	2	389	393	405	336	0	0	0	VL0061	105171	0	5	1	200	0	1	2056	0	1	220	0	1	200	0	1	0		0		0	0	1	0	0	0	0	0	0	1	0	24.3667
1	2	2	4	0	28	1	2	94	1	302	351	412	436	0	0	0	VL0062	120691	0	5	1	200	0	1	2194	0	1	220	0	1	200	0	1	0		0		0	0	1	1	0	0	0	0	0	1	0	24.3667
1	2	1	4	0	32	1	2	209	3	310	622	418	437	0	0	0	VL0022	5850	0	4	2	200	0	1	1752	0	1	220	0	1	200	0	1	0		0		0	0	0	0	0	0	0	0	0	1	0	24.3667
1	1	2	4	0	47	2	4	105	2	445	568	516	1512	0	0	0	VL0033	290000	0	5	1	200	0	1	1425	0	1	220	0	1	200	0	1	0		0		0	0	0	0	0	0	0	0	0	1	0	24.3667
	2	1	4	0	30	1	4	21	1	186	144	284		0	0	0	VL0039	45346	0	4	2	200	0	1	2186	0	1	220	0	1	200	0	1	0		0		0	0	1	1	0	0	0	0	0	1	0	25.5333
1	2	1	4	0	30	1	2	59	1	217	202	205	322	0	0	0	VL0021	196614	0	5	1	200	0	1	1947	0	1	220	0	1	200	0	1	0		0		0	0	0	1	0	0	0	0	0	1	0	24.3667
	1	1	4	0	37	2	1	310	3	409				0	0	0	VL0064	19127	0	4	2	200	0	1	602	0	1				200	0	1	0		0		0	0	1	0	0	0	0	0	0	0	0	24.3
	1	2	4	0	39	2	2	103	2	123	380	407	551	0	0	0	VL0071	1041	0	3	2	200	0	1	942	0	1	220	0	1	200	0	1	0		0		0	0	0	0	0	0	0	0	0	1	0	24
	2	2	4	0	26	1	3	318	3	405	509	1034	980	0	0	0	VL0079	27612	0	4	2	200	0	1	1367	0	1	220	0	1	200	0	1	0		0		0	0	0	0	0	0	0	0	0	1	0	24.3667
	1	2	4	0	30	1	3	56	1	110	344	462	524	0	0	0	VL0073	35317	0	4	2	200	0	1	1523	0	1	220	0	1	200	0	1	0		0		0	0	1	1	0	0	0	0	0	1	0	24
	1	2	4	0	31	1	2	176	2	312	564	693	536	0	0	0	VL0069	6150	0	4	2	210	0	1	837	0	1	279	0	1	200	0	1	0		0		0	0	0	0	0	0	0	0	0	1	0	24.3667
	1	1	4	0	28	1	3	147	2	221	591	513	581	0	0	0	VL0076	15109	0	4	2	210	0	1	1115	0	1	220	0	1	200	0	1	0		0		0	0	1	0	0	0	0	0	0	1	1	24
	2	2	4	0	27	1	1	179	2	205	996	584	579	0	0	0	VL0074	1858	0	3	2	210	0	1	927	0	1	220	0	1	200	0	1	0		0		0	0	1	0	0	0	0	0	0	1	0	24
	2	1	4	0	34	1	3	30	1	70	217	297	331	0	0	0	VL0018	178204	0	5	1	210	0	1	1649	0	1	220	0	1	200	0	1	0		0		0	0	0	1	0	0	0	0	0	1	0	24.1
	1	2	4	0	35	1	3	68	1	118	265	370	379	0	0	0	VL0072	10641	0	4	2	210	0	1	1172	0	1	220	0	1	200	0	1	0		0		0	0	0	1	0	0	0	0	0	1	0	24
	2	1	4	0	29	1	3	47	1	73	229	306	708	0	0	0	VL0075	58236	0	4	2	210	0	1	1223	0	1	220	0	1	200	0	1	0		0		0	0	0	1	0	0	0	0	0	1	1	24
	2	1	4	0	31	1	2	27	1				599	0	0	0	VL0068	87830	0	4	2	200	0	1	1483	0	1	200	0	1	200	0	1	0		0		0	0	1	1	0	0	0	0	0	1	0	24.3667
1	1	2	4	0	25	1	2	284	3	271	325	382	401	0	0	0	VL0097	1695	0	3	2				200	0	1	200	0	1	200	0	1	0		0		0	0	0	0	0	0	0	0	0	1	0	24.3
	2	2	4	0	27	1	1	720	4		566		912	0	0	0	VL0096	1184	0	3	2	210	0	1	300	0	1	200	0	1	200	0	1	0		0		0	0	0	0	0	0	0	0	0	1	0	24.8333
	1	2	4	0	30	1	2	118	2		286	301	352	0	0	0	VL0066	42918	0	4	2	210	0	1	774	0	1	200	0	1	200	0	1	0		0		0	0	0	0	0	0	0	0	0	1	0	24.8333
	1	1	4	0	33	1	1	1737	4	1401	1898			0	0	0	VL0065	200	1	1	2	210	0	1	863	0	1	200	0	1	200	0	1	0		0		0	0	1	0	0	0	0	0	0	1	0	25.4
	2	2	4	0	32	1	2	144	2	155		283	258	0	0	0	VL0088	51184	0	4	2	210	0	1	1609	0	1	570	0	1	200	0	1	0		0		0	0	1	0	0	0	0	0	0	1	0	24.3667
	1	1	4	0	34	1	2	50	1	221	240	422	231	0	0	0	VL0084	100547	0	5	1	210	0	1	553	0	1	570	0	1	200	0	1	0		0		0	0	0	1	0	0	0	0	0	1	0	24.3667
	1	1	4	0	30	1	1	41	1		108	142	125	0	0	0	VL0087	47976	0	4	2	200	0	1	1609	0	1	570	0	1	200	0	1	0		0		0	0	1	1	0	0	0	0	0	1	1	24.3667
1	2	2	4	0	23	1	1	178	2		612	694	909	0	0	0	VL0082	8988	0	4	2	200	0	1	815	0	1	570	0	1	200	0	1	0		0		0	0	0	0	0	0	0	0	0	1	0	24.3667
1	1	2	4	0	28	1	1	128	2	465	492		553	0	0	0	VL0081	787	0	2	2	200	0	1	1244	0	1	570	0	1	200	0	1	0		0		0	0	0	0	0	0	0	0	0	1	0	24.3667
	1	2	4	0	32	1	1	182	2	278	376	391	394	0	0	0	VL0083	9942	0	4	2	200	0	1	599	0	1				200	0	1	0		0		0	0	0	1	0	0	0	0	0	1	1	24.3667
1	2	2	4	0	27	1	2	60	1	144	166	237	279	0	0	0	VL0089	112541	0	5	1	200	0	1	1691	0	1	570	0	1	200	0	1	0		0		0	0	0	1	0	0	0	0	0	1	0	24.3667
	2	2	4	0	40	2	2	192	2	280	417	437		0	0	0	VL0091	2965	0	3	2	200	0	1	674	0	1	570	0	1	200	0	1	0		0		0	0	0	0	0	0	0	0	0	1	0	24.3667
	1	1	4	0	25	1	2	92	1	211	265	211	345	0	0	0	VL0111	27872	0	4	2	200	0	1	1885	0	1	200	0	1	200	0	1	0		0		0	0	1	1	0	0	0	0	0	1	0	24.3333
1	1	1	4	0	25	1	3	92	1	332	649	624	526	0	0	0	VL0098	36415	0	4	2	200	0	1	1613	0	1	200	0	1	200	0	1	0		0		0	0	1	1	0	0	0	0	0	1	0	24.3667
	1	1	4	0	32	1	2	6	1	108	200	234	296	0	0	0	VL0107	14875	0	4	2	200	0	1	827	0	1	200	0	1	200	0	1	0		0		0	0	0	1	0	0	0	0	0	1	0	24.3667
	2	1	4	0	22	1	4	22	1	82	128	236	197	0	0	0	VL0102	213666	0	5	1	335	0	2	1863	1	3	3066		3	1412		3	1	2	0	1	0	0	1	1	1	0	1	1	1	1	0	11.6667
1	2	2	4	0	32	1	1	52	1	193	164	256	267	0	0	0	VL0104	42542	0	4	2	200	0	1	1331	1	3	200	0	1	200	0	1	1	2	0	1	1	0	1	1	1	0	1	0	0	1	0	11.6667
	2	1	4	0	33	1	3	89	1	343	417	450	499	0	0	0	VL0105	340000	0	5	1	200	0	1	1462	0	1	200	0	1	200	0	1	0		0		0	0	0	1	0	0	0	0	0	1	0	24.3667
	1	1	4	0	34	1	4	6	1	128	190	285	259	0	0	0	VL0109	340000	0	5	1	200	0	1	1223	0	1	200	0	1	200	0	1	0		0		0	0	1	0	0	0	0	0	0	1	0	24.3667
	1	1	4	0	34	1	2	110	2	335		422	411	0	0	0	VL0099	29190	0	4	2	200	0	1	889	0	1	200	0	1	200	0	1	0		0		0	0	0	0	0	0	0	0	0	1	0	24.3667
	1	1	4	0	34	1	3	2	1	281	377	251	416	0	0	0	VL0103	99998	0	4	2	200	0	1	1591	0	1	200	0	1	200	0	1	0		0		0	0	1	1	0	0	0	0	0	1	0	24.3667
1	2	2	4	0	25	1	2	191	2	271	453	402	463	0	0	0	VL0106	60866	0	4	2	200	0	1	1310	0	1	200	0	1	200	0	1	0		0		0	0	0	1	0	0	0	0	0	1	0	24.3667
1	1	2	4	0	26	1	2	25	1	113		284		0	0	0	VL0093	58149	0	4	2	375	0	2	1223	0	1	200	0	1	200	0	1	0		0		0	0	0	1	0	0	0	0	0	1	0	24.3
1	1	1	4	0	35	2	1	474	3	623	563	401	740	0	0	0	VL0110	3194	0	3	2	200	0	1	1548	0	1	200	0	1	200	0	1	0		0		0	0	1	0	0	0	0	0	0	1	0	24.3667
	2	2	4	0	32	1	2	10	1	79	166	150	264	0	0	0	VL0112	48756	0	4	2	200	0	1	300	0	1	200	0	1	200	0	1	0		0		0	0	0	1	0	0	0	0	0	1	0	24.3667
	1	2	4	0	27	1	2	251	3		357	363	450	0	0	0	VL0113	12563	0	4	2	200	0	1	1375	0	1	200	0	1	200	0	1	0		0		0	0	0	0	0	0	0	0	0	1	0	24.3667
	2	1	4	0	31	1	1	64	1	447		408	408	0	0	0	VL0092	37889	0	4	2	200	0	1	438	0	1	200	0	1	200	0	1	0		0		0	0	1	1	0	0	0	0	0	1	0	24.3667
1	1	1	4	0	35	2	2	15	1	45	80	128	124	1	1	0	VL0127	186441	0	5	1	15612	1	4	2207		3	1648		3	2959		3	1	1	1		0	0	1	1	1	1	1	1	1	1	0	5.63333
	1	1	4	0	28	1	4	7	1	47	156	219	231	0	0	0	VL0120	49710	0	4	2	200	0	1	200	0	1		0	1	210	0	1	0		0		0	0	1	1	0	0	0	0	0	1	0	24.3667
1	2	2	4	0	26	1	1	77	1	157	163	221	221	0	0	0	VL0116	141471	0	5	1	200	0	1	200	0	1	200	0	1	210	0	1	0		0		0	0	0	1	0	0	0	0	0	1	0	24.3667
1	2	2	4	0	30	1	1	146	2	219	242	280	333	0	0	0	VL0124	5040	0	4	2	200	0	1	200	0	1	200	0	1	210	0	1	0		0		0	0	0	0	0	0	0	0	0	1	0	24.3667
	2	1	4	0	26	1	4	65	1					0	0	0	VL0128	28008	0	4	2				200	0	1	200	0	1	210	0	1	0		0		0	0	1	1	0	0	0	0	0	0	0	24.3667
	2	2	4	0	24	1	2	55	1	127	134	112	164	0	0	0	VL0126	139506	0	5	1	200	0	1	200	0	1	200	0	1	462	0	2	0		0		0	0	0	1	0	0	0	0	0	1	0	24.3667
	1	1	4	0	27	1	1	96	1	419	440	495	617	0	0	0	VL0121	75201	0	4	2	200	0	1	200	0	1	755	0	2	200	0	1	0		0		0	0	0	1	0	0	0	0	0	1	0	24.3667
1	2	1	4	0	37	2	4	41	1	116	208	245	265	0	0	0	VL0125	390000	0	5	1	200	0	1	200	0	1	200	0	1	350	0	2	0		0		0	0	0	1	0	0	0	0	0	1	0	24.3667
1	2	2	4	0	27	1	3	47	1	107	125	143	86	0	0	0	VL0129	39970	0	4	2	200	0	1	200	0	1	200	0	1	200	0	1	0		0		0	0	1	1	0	0	0	0	0	1	0	24.3667
1	2	2	4	0	27	1	1	202	3	501	497	633	613	0	0	0	VL0119	42774	0	4	2	200	0	1	200	0	1	200	0	1	200	0	1	0		0		0	0	0	1	0	0	0	0	0	1	0	24.3667
	2	2	4	0	28	1	3	224	3	145	461	442	564	0	0	0	VL0131	15861	0	4	2	200	0	1	200	0	1	200	0	1	200	0	1	0		0		0	0	1	0	0	0	0	0	0	1	0	24.3667
1	1	1	4	0	31	1	3	40	1	66	180	237	233	0	0	0	VL0132	103668	0	5	1	200	0	1	200	0	1	200	0	1	200	0	1	0		0		0	0	1	1	0	0	0	0	0	0	0	24.3667
	2	1	4	0	33	1	3	32	1	87	259	240	395	0	0	0	VL0136	390000	0	5	1	200	0	1	200	0	1	200	0	1	200	0	1	0		0		0	0	1	1	0	0	0	0	0	1	0	24.2333
1	2	2	4	0	31	1	3	12	1	62	175	160	113	0	0	0	VL0130	65230	0	4	2	200	0	1	200	0	1	200	0	1	200	0	1	0		0		0	0	0	1	0	0	0	0	0	1	0	24.2333
1	2	2	4	0	31	1	1	220	3	288	566	688	631	0	0	0	VL0134	9948	0	4	2	200	0	1	200	0	1	200	0	1	200	0	1	0		0		0	0	1	0	0	0	0	0	0	1	0	24.2333
	1	2	4	0	30	1	2	221	3	227	525	616	678	0	0	0	VL0135	13511	0	4	2	200	0	1	200	0	1	200	0	1	200	0	1	0		0		0	0	0	0	0	0	0	0	0	1	0	24.2333
	1	1	4	0	30	1	2	157	2	267	381	426	395	0	0	0	VL0114	109275	0	5	1	1246	0	1	200	0	1	200	0	1	200	0	1	0		0		0	0	0	0	0	0	0	0	0	1	0	24.3333
	1	1	4	0	37	2	2	164	2	316	347		539	0	0	0	VL0138	44305	0	4	2	1266	0	1	200	0	1	200	0	1	200	0	1	0		0		0	0	0	0	0	0	0	0	0	1	0	23.3667
1	2	2	4	0	28	1	3	152	2	229	498	499	590	0	0	0	VL0140	132685	0	5	1	200	0	1	200	0	1	200	0	1	200	0	1	0		0		0	0	0	0	0	0	0	0	0	1	0	24.3667
	1	1	4	0	27	1	3	121	2	183	402	392	399	0	0	0	VL0141	52802	0	4	2	200	0	1	200	0	1	200	0	1	200	0	1	0		0		0	0	0	0	0	0	0	0	0	0	0	24.3667
1	2	2	4	0	32	1	1	183	2	265	265	280	389	0	0	0	VL0142	4049	0	3	2	200	0	1	200	0	1	200	0	1	200	0	1	0		0		0	0	0	0	0	0	0	0	0	1	0	24.3667
	2	1	4	0	35	2	4	21	1	199	312	463	478	0	0	0	VL0143	125286	0	5	1	200	0	1	200	0	1	200	0	1	200	0	1	0		0		0	0	0	1	0	0	0	0	0	1	0	24.3667
1	1	2	4	0	28	1	3	34	1	247	262	317	282	0	0	0	VL0145	106414	0	5	1	200	0	1	330	0	2	718	0	2	200	0	1	0		0		0	0	0	1	0	0	0	0	0	1	0	24.3667
1	1	2	4	0	46	2	3	293	3	600	779	786	864	0	0	0	VL0146	59623	0	4	2	200	0	1	200	0	1	200	0	1	200	0	1	0		0		0	0	0	0	0	0	0	0	0	1	0	24.3667
1	2	1	4	0	30	1	4	66	1	487	517	370	150	1	2	1	VL0147	203955	0	5	1	200	0	1	2971	1	3	15026		4	19994		4	1	2	1		1	1	1	1	1	0	1	1	1	0	0	11.8333
	2	1	4	0	39	2	3	19	1	181	174	334	221	0	0	0	VL0149	171239	0	5	1	200	0	1	200	0	1	200	0	1	200	0	1	0		0		0	0	0	1	0	0	0	0	0	1	0	24.3667
	2	1	4	0	34	1	1	143	2				363	0	0	0	VL0144	13988	0	4	2										200	0	1	0		0		0	0	0	0	0	0	0	0	0	0	0	7.16667
1	2	1	4	0	29	1	3	219	3	212	458	365	414	0	0	0	VL0150	275427	0	5	1	200	0	1	200	0	1	200	0	1	200	0	1	0		0		0	0	0	1	0	0	0	0	0	1	0	24.3667
1	2	2	4	0	34	1	3	328	3	430	469	428	640	0	0	0	VL0148	2278	0	3	2	200	0	1	200	0	1	200	0	1	200	0	1	0		0		0	0	0	0	0	0	0	0	0	1	0	24.3667
	1	2	4	0	34	1	1	57	1	281	453	414	242	0	0	0	VL0165	13002	0	4	2	488	0	1	533	0	2	200	0	1	200	0	1	0		0		0	0	0	1	0	0	0	0	0	1	0	24.3667
	1	1	4	0	34	1	1	30	1	46	74	73	196	1	1	0	VL0172	3925	0	3	2	363	0	2	290	0	1	200	0	1	200	0	1	0		0		0	0	1	1	0	0	0	0	0	1	0	24.3667
1	1	2	4	0	29	1	3	162	2	361	658	779	757	0	0	0	VL0173	10702	0	4	2	357	0	1	290	0	1	200	0	1	200	0	1	0		0		0	0	0	0	0	0	0	0	0	1	0	24.3667
	1	2	4	0	27	1	3	198	2	484	774	604	646	0	0	0	VL0163	200	1	1	2	301	0	1	200	0	1	513	0	2	200	0	1	0		0		0	0	0	0	0	0	0	0	0	1	0	24.3667
1	1	2	4	0	35	2	2	177	2	426	910	827	853	0	0	0	VL0166	4254	0	3	2	444	0	1	200	0	1	200	0	1	200	0	1	0		0		0	0	0	0	0	0	0	0	0	1	0	24.4667
	1	2	4	0	26	1	1	194	2	265	427	656	584	0	0	0	VL0169	484	0	2	2	319	0	1	200	0	1	200	0	1	200	0	1	0		0		0	0	0	0	0	0	0	0	0	1	0	24.3667
1	2	1	4	0	34	1	3	20	1	71	104	253	189	0	0	0	VL0158	170199	0	5	1	638	0	2	200	0	1	232	0	1	200	0	1	0		0		0	0	1	1	0	0	0	0	0	0	0	24.4667
	2	2	4	0	29	1	4	18	1	97	259	220	246	0	0	0	VL0174	109362	0	5	1	280	0	1	200	0	1	200	0	1	200	0	1	0		0		0	0	1	1	0	0	0	0	0	0	0	24.4667
	1	1	4	0	28	1	2	14	1	55	177	270	406	0	0	0	VL0170	220573	0	5	1	280	0	1	200	0	1	200	0	1	200	0	1	0		0		0	0	0	1	0	0	0	0	0	1	0	24.4667
	2	1	4	0	31	1	2	73	1	268	337	616	556	0	0	0	VL0160	141355	0	5	1	280	0	1	200	0	1	237	0	1	200	0	1	0		0		0	0	0	1	0	0	0	0	0	1	0	24.4667
	2	1	4	0	30	1	2	105	2	334	407	465	573	0	0	0	VL0167	4413	0	3	2	280	0	1	200	0	1	200	0	1	200	0	1	0		0		0	0	0	0	0	0	0	0	0	1	0	24.4667
	1	2	4	0	33	1	2	98	1	259	365	326	451	0	0	0	VL0175	5668	0	4	2	280	0	1	200	0	1	200	0	1	200	0	1	0		0		0	0	1	1	0	0	0	0	0	1	0	24.3667
	1	1	4	0	26	1	3	76	1	210	307	327	455	0	0	0	VL0171	5983	0	4	2	282	0	1	200	0	1	200	0	1		0	1	0		0		0	0	0	1	0	0	0	0	0	1	0	24.3667
	1	1	4	0	33	1	3	168	2	524	501	536	463	0	0	0	VL0151	300000	0	5	1	952	0	1	200	0	1	200	0	1	200	0	1	0		0		0	0	1	0	0	0	0	0	0	0	0	24.3333
1	1	2	4	0	27	1	1	145	2	310	509	542	503	0	0	0	VL0154	1577	0	3	2	1011	0	1	200	0	1	200	0	1	200	0	1	0		0		0	0	0	0	0	0	0	0	0	0	0	24.3333
1	2	1	4	0	28	1	1	102	2	261	305	408	358	0	0	0	VL0155	16774	0	4	2	1179	0	1	200	0	1	200	0	1	200	0	1	0		0		0	0	0	0	0	0	0	0	0	0	0	24.3333
1	1	2	4	0	51	2	3	84	1	160	134	429		0	0	0	VL0156	200545	0	5	1	1016	0	1	200	0	1	200	0	1	200	0	1	0		0		0	0	1	1	0	0	0	0	0	1	0	24.3333
1	1	2	4	0	29	1	1	168	2	344	615	353	409	0	0	0	VL0157	22800	0	4	2	1188	0	1	200	0	1	200	0	1	200	0	1	0		0		0	0	0	0	0	0	0	0	0	0	0	24.3667
1	2	1	4	0	28	1	3	17	1	162	575	172		1	2	2	VL0195	23262	0	4	2	883	0	2	200	0	1	200	0	1	200	0	1	0		0		0	0	0	1	0	0	0	0	0	0	0	24.3333
1	2	2	4	0	22	1	1	134	2	407	500	586	711	0	0	0	VL0196	2977	0	3	2	1644	0	1	200	0	1	200	0	1	200	0	1	0		0		0	0	0	0	0	0	0	0	0	1	0	24.3333
	1	1	4	0	28	1	4	13	1	103	72	272	428	1	1	0	VL0153	300000	0	5	1	890	0	1	200	0	1	200	0	1	200	0	1	0		0		0	0	0	1	0	0	0	0	0	0	0	24.3333
	2	1	4	0	26	1	4	9	1	53	187	251	274	0	0	0	VL0007	87975	0	4	2	210	0	1	4156	0	1	270	0	1	200	0	1	0		0		0	0	1	1	0	0	0	0	0	0	0	24.3667
	1	2	4	0	34	1	2	227	3	237	391	279	448	0	0	0	VL0200	67484	0	4	2	916	0	1	200	0	1	200	0	1	200	0	1	0		0		0	0	0	0	0	0	0	0	0	1	0	24.3333
1	2	1	4	0	37	2	3	164	2	656	666	578	858	0	0	0	VL0202	23346	0	4	2	835	0	1	200	0	1	200	0	1	200	0	1	0		0		0	0	1	0	0	0	0	0	0	1	0	24.3333
	1	1	4	0	32	1	3	34	1	101	143	129	131	0	0	0	VL0203	46386	0	4	2	847	0	1	3179	1	3	12930		4	17792		4	1	2	1		1	1	0	1	1	0	1	1	1	1	0	12.4667
1	1	1	4	0	37	2	2	13	1	96	139	132	207	0	0	0	VL0206	310000	0	5	1	793	0	1	200	0	1	200	0	1	200	0	1	0		0		0	0	0	1	0	0	0	0	0	0	0	24.3333
	1	1	4	0	28	1	2	88	1	216	278	254	385	0	0	0	VL0209	30086	0	4	2				200	0	1	200	0	1	200	0	1	0		0		0	0	0	1	0	0	0	0	0	1	0	24.3333
1	1	2	4	0	25	1	2	175	2	205	620	616	753	0	0	0	VL0015	16422	0	4	2	210	0	1	100	0	1	200	0	1	200	0	1	0		0		0	0	0	0	0	0	0	0	0	1	0	24.4667
	2	1	4	0	34	1	1	95	1	156	212	290	231	0	0	0	VL0208	18884	0	4	2	1471	0	1	200	0	1	200	0	1	200	0	1	0		0		0	0	0	0	0	0	0	0	0	1	0	24.3333
	1	1	4	0	27	1	3	97	1	157	266	292	359	0	0	0	VL0212	129824	0	5	1	2354	0	1	200	0	1	200	0	1	200	0	1	0		0		0	0	1	1	0	0	0	0	0	1	0	24.3333
	2	1	4	0	33	1	3	109	2	151	283	282	538	0	0	0	VL0210	37138	0	4	2	1316	0	1	200	0	1	200	0	1	200	0	1	0		0		0	0	0	0	0	0	0	0	0	1	0	24.3333
	2	2	4	0	22	1	2	202	3	585	665	542	773	0	0	0	VL0205	95836	0	4	2	831	0	1	200	0	1	200	0	1	200	0	1	0		0		0	0	1	0	0	0	0	0	0	1	0	24.3333
	1	1	4	0	36	2	1	135	2	211	217	241	217	0	0	0	VL0176	35433	0	4	2	73813	1	4	200	0	1	200	0	1	200	0	1	1	1	1		0	0	1	0	1	1	0	0	0	1	0	6.4
1	2	1	4	0	40	2	4	31	1	98	144	218	256	0	0	0	VL0412	47320	0	4	2	290	0	1	200	0	1	200	0	1	200	0	1	0		0		0	0	1	1	0	0	0	0	0	1	0	24.3333
1	2	1	4	0	29	1	3	128	2	220	519	474	827	0	0	0	VL0197	8797	0	4	2	1085	0	1	200	0	1				331	0	2	0		0		0	0	0	0	0	0	0	0	0	0	0	24.3333
1	1	1	4	0	31	1	3	45	1	106	224	370	457	0	0	0	VL0011	154361	0	5	1	210	0	1	100	0	1	200	0	1	200	0	1	0		0		0	0	0	1	0	0	0	0	0	1	0	24.4667
	1	2	4	0	22	1	2	149	2	319	956	997	1140	0	0	0	VL0019	290000	0	5	1	210	0	1	1655	0	1	270	0	1	200	0	1	0		0		0	0	1	0	0	0	0	0	0	1	0	24.3667
	1	1	4	0	29	1	2	143	2	100	265	270	301	0	0	0	VL0001	503	0	2	2	210	0	1	752	0	2	270	0	1	200	0	1	0		0		0	0	0	0	0	0	0	0	0	1	1	24.3667
	2	1	4	0	30	1	2	175	2	563	506	450	445	0	0	0	VL0290	13112	0	4	2	300	0	1	200	0	1	230	0	1	200	0	1	0		0		0	0	0	0	0	0	0	0	0	1	0	24.1
	2	1	4	0	29	1	1	29	1	159	183	285	310	0	0	0	VL0291	25557	0	4	2	300	0	1	200	0	1	230	0	1	200	0	1	0		0		0	0	0	1	0	0	0	0	0	1	0	24.1
	2	1	4	0	31	1	4	32	1	290	432	588	561	0	0	0	VL0288	105634	0	5	1	300	0	1	200	0	1	230	0	1	200	0	1	0		0		0	0	0	1	0	0	0	0	0	1	0	24.1
	1	1	4	0	28	1	3	137	2	148	129	139	179	1	3	1	VL0285	1277	0	3	2	300	0	1	2936	1	3				200	0	1	1	2	0	1	1	0	0	0	1	0	1	0	0	1	0	13.0333
1	1	2	4	0	45	2	2	77	1	357	335	333	372	0	0	0	VL0287	100576	0	5	1	300	0	1	200	0	1	230	0	1	200	0	1	0		0		0	0	0	1	0	0	0	0	0	1	0	24.1
1	2	2	4	0	29	1	1	209	3	722	828	986	984	0	0	0	VL0293	10954	0	4	2	300	0	1	200	0	1	230	0	1	200	0	1	0		0		0	0	0	0	0	0	0	0	0	1	0	24.1
1	1	1	4	0	28	1	3	14	1	94	166	193	169	0	0	0	VL0294	37282	0	4	2	200	0	1	200	0	1	230	0	1	200	0	1	0		0		0	0	0	1	0	0	0	0	0	1	0	24.1
	2	1	4	0	31	1	1	118	2		450			0	0	0	VL0297	30837	0	4	2	300	0	1	200	0	1	230	0	1	200	0	1	0		0		0	0	1	0	0	0	0	0	0	1	0	24.1
1	1	2	4	0	25	1	2	135	2	310	398	307	278	0	0	0	VL0289	17930	0	4	2	300	0	1	200	0	1	230	0	1	200	0	1	0		0		0	0	1	0	0	0	0	0	0	1	0	24.1
	2	1	4	0	35	2	1	109	2	433	629	549	552	0	0	0	VL0295	1547	0	3	2	300	0	1	200	0	1	230	0	1	200	0	1	0		0		0	0	0	0	0	0	0	0	0	1	0	24.1
1	1	2	4	0	29	1	4	18	1	128	143	231	239	0	0	0	VL0286	145344	0	5	1	300	0	1	200	0	1	210	0	1	200	0	1	0		0		0	0	0	1	0	0	0	0	0	1	0	24.1
	1	1	4	0	35	1	3	41	1	145	193	223	235	0	0	0	VL0296	22228	0	4	2	300	0	1	200	0	1	210	0	1	200	0	1	0		0		0	0	0	1	0	0	0	0	0	1	0	24.1
1	1	1	4	0	33	1	3	257	3	319	615	600	583	0	0	0	VL0326	30259	0	4	2	531	0	2	200	0	1	200	0	1		0	1	0		0		0	0	0	0	0	0	0	0	0	1	0	24.3333
	2	1	4	0	44	2	4	358	3	370	365	396	394	0	0	0	VL0323	11581	0	4	2	300	0	1	200	0	1	200	0	1		0	1	0		0		0	0	0	0	0	0	0	0	0	1	0	24.3333
	1	1	4	0	31	1	4	7	1	134	318	274	303	0	0	0	VL0324	310000	0	5	1	548	0	2	200	0	1	200	0	1		0	2	0		0		0	0	1	1	0	0	0	0	0	1	0	24.3333
	2	2	4	0	28	1	4	82	1	143	163	173	159	0	0	0	VL0311	1524	0	3	2	444	0	2	200	0	1	200	0	1		0	1	0		0		0	0	1	1	0	0	0	0	0	1	0	24.3333
	1	1	4	0	32	1	4	14	1	64	150	151	155	0	0	0	VL0312	52716	0	4	2	303	0	2	200	0	1	200	0	1		0	1	0		0		0	0	0	1	0	0	0	0	0	1	0	24.3333
	2	1	4	0	37	2	1	37	1	224	402	652	757	0	0	0	VL0333	118292	0	5	1	300	0	1	200	0	1	200	0	1		0	1	0		0		0	0	0	1	0	0	0	0	0	1	0	24.3333
	1	1	4	0	28	1	3	3	1	16	145	110	239	0	0	0	VL0318	121847	0	5	1				200	0	1	200	0	1		0	1	0		0		0	0	0	1	0	0	0	0	0	1	0	24.3333
1	2	2	4	0	34	1	1	123	2	212	259	268	322	0	0	0	VL0315	5546	0	4	2	300	0	1	54941	0	1	200	0	1		0	1	0		0		0	0	1	0	0	0	0	0	0	1	0	24.3333
1	2	2	4	0	44	2	3	313	3	863	819	913	944	0	0	0	VL0317	20976	0	4	2	300	0	1	200	0	1	210	0	1		0	1	0		0		0	0	0	0	0	0	0	0	0	1	0	24.3333
	1	1	4	0	32	1	4	5	1	105	142	132	175	0	0	0	VL0320	176123	0	5	1	300	0	1	200	0	1	200	0	1		0	1	0		0		0	0	1	1	0	0	0	0	0	1	0	24.3333
1	1	2	4	0	31	1	3	28	1	158	143	230	236	0	0	0	VL0329	124968	0	5	1	404	0	2	200	0	1	200	0	1		0	1	0		0		0	0	0	1	0	0	0	0	0	1	0	24.3333
	2	1	4	0	27	1	4	1	1	126	123	246	302	0	0	0	VL0331	247480	0	5	1	1148	1	3	200	0	1	200	0	1		0	1	1	1	0	1	0	0	0	1	1	1	0	0	0	1	0	6.03333
	1	1	4	0	40	2	4	15	1	189	290	373	365	0	0	0	VL0314	310000	0	5	1	300	0	1	200	0	1	200	0	1		0	1	0		0		0	0	0	1	0	0	0	0	0	1	0	24.3333
	2	1	4	0	33	1	3	29	1	142	276	447	652	0	0	0	VL0328	310000	0	5	1	200	0	1	200	0	1	319	0	2		0	1	0		0		0	0	0	1	0	0	0	0	0	1	0	24.3333
	1	2	4	0	23	1	2	224	3	408	512	585	547	0	0	0	VL0327	155430	0	5	1	281	0	1	200	0	1	200	0	1		0	1	0		0		0	0	0	0	0	0	0	0	0	1	0	24.3333
1	2	1	4	0	31	1	2	271	3	368	728	523	532	0	0	0	VL0338	8884	0	4	2	544	0	2	200	0	1	200	0	1		0	1	0		0		0	0	0	0	0	0	0	0	0	1	1	24.3333
	2	1	4	0	29	1	1	82	1	202	258	326	325	0	0	0	VL0349	3159	0	3	2	300	0	1	188031	0	1	200	0	1		0	1	0		0		0	0	0	0	0	0	0	0	0	0	0	24.3333
1	1	1	4	0	43	2	1	169	2	379	455	635	680	0	0	0	VL0337	230000	0	5	1	2905	0	1	862	0	1	200	0	1		0	1	0		0		0	0	0	1	0	0	0	0	0	1	0	24.3333
1	2	1	4	0	23	1	3	26	1	77	165	206	238	0	0	0	VL0340	449	0	2	2	524	0	2	90865	0	1	200	0	1		0	1	0		0		0	0	0	1	0	0	0	0	0	1	0	24.3333
	2	1	4	0	34	1	4	34	1	74	170	187	247	0	0	0	VL0339	25962	0	4	2	300	0	1	200	0	1	200	0	1		0	1	0		0		0	0	0	1	0	0	0	0	0	1	0	24.3333
	2	1	4	0	33	1	4	13	1	105	80	139	182	1	1	0	VL0316	192452	0	5	1	300	0	1	103177	0	1	200	0	1		0	1	0		0		0	0	1	1	0	0	0	0	0	0	0	24.3333
	2	1	4	0	32	1	3	11	1		7	86	205	1	1	0	VL0321	310000	0	5	1	300	0	1				6826	1	4	200	0	1	1	2	1		1	1	0	1	1	0	0	1	0	1	1	18.1667
1	1	1	4	0	33	1	2	328	3	493	695	746	835	0	0	0	VL0348	500	0	2	2	200	0	1	200	0	1	200	0	1	200	0	1	0		0		0	0	0	0	0	0	0	0	0	1	0	24.3333
	2	1	4	0	31	1	3	12	1	72	133	130	142	0	0	0	VL0350	9309	0	4	2	200	0	1	200	0	1	200	0	1	200	0	1	0		0		0	0	0	0	0	0	0	0	0	0	0	24.3333
	1	2	4	0	35	2	3	45	1	177	223	222	186	0	0	0	VL0351	67426	0	4	2	200	0	1	200	0	1	4832	1	3	2285		3	1	2	0	1	1	0	0	1	1	0	0	1	1	1	0	17.9667
	2	1	4	0	35	1	4	75	1	212	239	231	260	0	0	0	VL0352	230000	0	5	1	200	0	1	200	0	1	200	0	1	200	0	1	0		0		0	0	0	1	0	0	0	0	0	1	0	24.3333
	1	2	4	0	22	1	1	191	2	510	705	746	889	0	0	0	VL0353	3642	0	3	2	200	0	1	200	0	1	200	0	1	200	0	1	0		0		0	0	0	0	0	0	0	0	0	1	0	24.3333
	1	1	4	0	29	1	3	60	1	260	324	466	494	0	0	0	VL0355	12332	0	4	2	200	0	1	200	0	1	200	0	1	200	0	1	0		0		0	0	0	1	0	0	0	0	0	1	0	24.3333
	1	1	4	0	37	2	2	202	3	738	724	890	644	0	0	0	VL0356	2875	0	3	2	200	0	1	412	0	2	200	0	1	200	0	1	0		0		0	0	0	0	0	0	0	0	0	1	0	24.3333
	2	1	4	0	30	1	2	106	2	242	256	391	414	0	0	0	VL0357	36733	0	4	2	200	0	1	200	0	1	200	0	1	200	0	1	0		0		0	0	1	0	0	0	0	0	0	1	0	24.3333
	1	1	4	0	38	2	3	164	2	127	225	372	291	0	0	0	VL0358	2566	0	3	2	200	0	1	200	0	1	200	0	1	200	0	1	0		0		0	0	1	0	0	0	0	0	0	1	1	24.3333
	2	1	4	0	29	1	3	15	1	81	124	155	152	0	0	0	VL0361	115171	0	5	1	200	0	1	200	0	1	200	0	1	200	0	1	0		0		0	0	0	1	0	0	0	0	0	1	0	24.3333
	2	2	4	0	36	2	1	205	3	274	588	803	906	0	0	0	VL0354	5284	0	4	2	200	0	1	200	0	1	200	0	1	200	0	1	0		0		0	0	0	0	0	0	0	0	0	0	0	24.3333
	1	1	4	0	50	2	3	155	2	463	555	597	558	0	0	0	VL0363	3581	0	3	2	200	0	1	200	0	1	200	0	1	200	0	1	0		0		0	0	0	0	0	0	0	0	0	1	0	24.3333
	1	1	4	0	33	1	1	202	3	791	331	811	797	0	0	0	VL0421	2754	0	3	2	200	0	1		0	1	200	0	1	200	0	1	0		0		0	0	0	0	0	0	0	0	0	1	0	24.0333
	1	1	4	0	33	1	1	160	2	327	525	686	504	0	0	0	VL0422	55400	0	4	2	200	0	1		0	1	200	0	1	200	0	1	0		0		0	0	0	0	0	0	0	0	0	1	0	24.0333
	2	1	4	0	28	1	4	60	1	173	360	360	583	0	0	0	VL0423	277000	0	5	1	644	0	2		0	1	200	0	1	200	0	1	0		0		0	0	1	1	0	0	0	0	0	1	0	23.0667
	2	2	4	0	31	1	4	13	1	78	199	290	271	0	0	0	VL0424	1047000	0	5	1	200	0	1		0	1	200	0	1	200	0	1	0		0		0	0	1	1	0	0	0	0	0	1	0	23.0667
	1	1	4	0	27	1	3	151	2	174	390	393	255	0	0	0	VL0426	21890	0	4	2	200	0	1	200	0	1	200	0	1	465	0	2	0		0		0	0	1	0	0	0	0	0	0	1	0	24.0333
	1	1	4	0	29	1	1	138	2	243	100	416	412	0	0	0	VL0427	7959	0	4	2	1543	1	3	200	0	1	200	0	1	200	0	1	1	1	0	1	0	0	0	0	1	1	0	0	0	0	0	5.6
	1	1	4	0	31	1	3	74	1	483	569	556		0	0	0	VL0428	11234	0	4	2	200	0	1	200	0	1	200	0	1	200	0	1	0		0		0	0	0	1	0	0	0	0	0	1	0	24.0333
	1	1	4	0	28	1	3	105	2	288	366	536	514	0	0	0	VL0429	23404	0	4	2	200	0	1	200	0	1	200	0	1	2036	0	1	0		0		0	0	1	1	0	0	0	0	0	1	0	24.0333
	1	1	4	0	31	1	2	92	1	122	288	261	184	0	0	0	VL0432	19485	0	4	2	200	0	1	200	0	1	200	0	1	200	0	1	0		0		0	0	0	1	0	0	0	0	0	1	0	24.0333
	1	2	4	0	30	1	3	303	3	528	188	560	552	1	3	2	VL0433	1845	0	3	2	200	0	1	200	0	1	200	0	1	200	0	1	0		0		0	0	0	0	0	0	0	0	0	1	0	24.0333
	1	1	4	0	34	1	3	25	1	71	146	257	169	0	0	0	VL0431	50115	0	4	2	333	0	1	200	0	1		0	1	200	0	1	0		0		0	0	1	1	0	0	0	0	0	1	0	24.0333
1	2	1	4	0	28	1	2	23	1	92	123	165		0	0	0	VL0463	21815	0	4	2	270	0	1	200	0	1	200	0	1	200	0	1	0		0		0	0	0	1	0	0	0	0	0	0	0	24.3333
	2	2	4	0	26	1	2	39	1	159	176	257	232	0	0	0	VL0456	36993	0	4	2	270	0	1	200	0	1	200	0	1	200	0	1	0		0		0	0	1	1	0	0	0	0	0	0	0	24.3333
	1	1	4	0	33	1	4	13	1	113		201	308	0	0	0	VL0447	65721	0	4	2	270	0	1	200	0	1	200	0	1	200	0	1	0		0		0	0	1	1	0	0	0	0	0	0	0	24.3333
	2	1	4	0	35	1	3	10	1	27	44	102	126	1	1	0	VL0451	76530	0	4	2	270	0	1	200	0	1	200	0	1	200	0	1	0		0		0	0	1	1	0	0	0	0	0	0	0	24.3333
	2	1	4	0	38	2	3	128	2	305	219	258	447	0	0	0	VL0440	200000	0	5	1	220	0	1	200	0	1	200	0	1	200	0	1	0		0		0	0	0	1	0	0	0	0	0	0	0	24.3333
	1	1	4	0	28	1	3	4	1	112	112	153	104	0	0	0	VL0453	131038	0	5	1	220	0	1				200	0	1	200	0	1	0		0		0	0	1	1	0	0	0	0	0	1	0	24.3333
	1	2	4	0	34	1	3	39	1	123	204	244	388	0	0	0	VL0442	59450	0	4	2	220	0	1	200	0	1	200	0	1	200	0	1	0		0		0	0	1	1	0	0	0	0	0	0	0	24.3333
	2	2	4	0	30	1	2	193	2	258	214	220	249	0	0	0	VL0441	35462	0	4	2	200	0	1	200	0	1	200	0	1	200	0	1	0		0		0	0	0	0	0	0	0	0	0	0	0	24.3333
1	2	1	4	0	33	1	2	163	2	316	285	373	387	0	0	0	VL0439	200	1	1	2	220	0	1	200	0	1	200	0	1	200	0	1	0		0		0	0	0	0	0	0	0	0	0	0	0	24.3333
1	1	1	4	0	32	1	1	11	1	206	218	239	428	0	0	0	VL0455	18254	0	4	2	220	0	1	200	0	1	200	0	1	200	0	1	0		0		0	0	1	1	0	0	0	0	0	0	0	24.3333
	2	1	4	0	32	1	3	10	1	175		169	184	0	0	0	VL0458	230000	0	5	1	270	0	1	4526	1	3	1221		3	5115		4	1	2	1		1	1	1	1	1	0	1	1	1	1	1	15.1667
	1	1	4	0	30	1	4	33	1	314	415	527	585	0	0	0	VL0454	200000	0	5	1	270	0	1				200	0	1	200	0	1	0		0		0	0	1	1	0	0	0	0	0	0	0	24.3333
	1	1	4	0	35	1	3	130	2	268	380		264	0	0	0	VL0464	2078	1	1	2	270	0	1	200	0	1	200	0	1	200	0	1	0		0		0	0	0	1	0	0	0	0	0	0	0	24.3333
	1	1	4	0	36	2	1	231	3	241	288	326	520	0	0	0	VL0414	1628	0	3	2	290	0	1	200	0	1	200	0	1	200	0	1	0		0		0	0	0	0	0	0	0	0	0	1	0	24.3333
1	1	2	4	0	29	1	2	230	3	304	400	530	697	0	0	0	VL0392	9118	0	4	2	290	0	1	200	0	1	200	0	1	200	0	1	0		0		0	0	0	0	0	0	0	0	0	1	0	24.3333
1	1	2	4	0	29	1	1	280	3	380	384	484	371	0	0	0	VL0403	1043	0	3	2	290	0	1	200	0	1	200	0	1	200	0	1	0		0		0	0	0	0	0	0	0	0	0	1	0	24.3333
	2	2	4	0	28	1	2	224	3	890		252	457	0	0	0	VL0413	1786	0	3	2	890	0	2	200	0	1	200	0	1	200	0	1	0		0		0	0	0	0	0	0	0	0	0	1	0	24.3333
	2	2	4	0	32	1	1	225	3	424	414	493	434	0	0	0	VL0408	319	0	2	2	562	0	2	200	0	1	200	0	1	200	0	1	0		0		0	0	1	0	0	0	0	0	0	1	0	24.3333
1	2	2	4	0	28	1	2	192	2	282	288	233	503	0	0	0	VL0396	9793	0	4	2	290	0	1	200	0	1	200	0	1	200	0	1	0		0		0	0	0	0	0	0	0	0	0	1	0	24.3333
	1	2	4	0	30	1	3	323	3	422	440	531	569	0	0	0	VL0409	11730	0	4	2	290	0	1	200	0	1	200	0	1	200	0	1	0		0		0	0	0	0	0	0	0	0	0	1	0	24.3333
	1	1	4	0	30	1	1	261	3	317	344	467	469	0	0	0	VL0398	8073	0	4	2	290	0	1	200	0	1	200	0	1	200	0	1	0		0		0	0	1	0	0	0	0	0	0	1	0	24.3333
	2	2	4	0	51	2	4	7	1	124	126	209	256	0	0	0	VL0389	53380	0	4	2	290	0	1	200	0	1	200	0	1	200	0	1	0		0		0	0	0	1	0	0	0	0	0	1	1	24.3333
1	2	2	4	0	29	1	2	292	3	407	446	564	768	0	0	0	VL0399	7597	0	4	2	290	0	1	200	0	1	200	0	1	200	0	1	0		0		0	0	0	0	0	0	0	0	0	1	0	24.3333
1	1	2	4	0	33	1	1	299	3	276	486	604	699	0	0	0	VL0400	3661	0	3	2	290	0	1	200	0	1	200	0	1	200	0	1	0		0		0	0	0	0	0	0	0	0	0	1	0	24.3333
	2	1	4	0	32	1	1	7	1	41	74	176	256	1	1	0	VL0401	97390	0	4	2	290	0	1	200	0	1	200	0	1	200	0	1	0		0		0	0	1	1	0	0	0	0	0	1	0	24.3333
	2	1	4	0	22	1	3	121	2	434	478	643	607	0	0	0	VL0411	200600	0	5	1	290	0	1	200	0	1	200	0	1	200	0	1	0		0		0	0	1	1	0	0	0	0	0	1	0	24.3333
	1	1	4	0	36	2	3	68	1	83	68	77	111	1	1	0	VL0405	1365	0	3	2	290	0	1	200	0	1	200	0	1	200	0	1	0		0		0	0	0	1	0	0	0	0	0	1	0	24.3333
	2	1	4	0	37	2	2	111	2	124	77	253	277	0	0	0	VL0402	67060	0	4	2	290	0	1	200	0	1	200	0	1	200	0	1	0		0		0	0	1	0	0	0	0	0	0	1	0	24.3333
	2	1	4	0	28	1	2	82	1	137	235	160	261	0	0	0	VL0415	8010	0	4	2	290	0	1	200	0	1	200	0	1	200	0	1	0		0		0	0	0	1	0	0	0	0	0	1	0	24.3333
	2	2	4	0	24	1	2	14	1	117	261	289	402	0	0	0	VL0404	43940	0	4	2	290	0	1	200	0	1	200	0	1	200	0	1	0		0		0	0	0	1	0	0	0	0	0	1	0	24.3333
1	1	2	4	0	37	2	3	518	4	324	502		692	0	0	0	VL0435	16335	0	4	2	290	0	1	200	0	1	200	0	1	200	0	1	0		0		0	0	1	0	0	0	0	0	0	1	0	18.3
	1	2	4	0	43	2	2	156	2		235		323	0	0	0	VL0436	1726	0	3	2	200	0	1	200	0	1	200	0	1	200	0	1	0		0		0	0	0	0	0	0	0	0	0	1	0	24.3333
1	2	2	4	0	28	1	3	18	1	227	347	485		0	0	0	VL0437	1671	0	3	2	200	0	1				200	0	1	200	0	1	0		0		0	0	1	0	0	0	0	0	0	1	0	24.3333
	1	1	4	0	33	1	2	270	3	458		325		0	0	0	VL0438	2384	0	3	2	200	0	1	200	0	1	9176	1	4	200	0	1	1	2	1		1	1	0	0	1	0	0	1	0	1	0	19.2333
1	1	2	4	0	28	1	1	84	1		4	79	16	1	1	0	VL0341	188146	0	5	1				323981	1	5	4691		3	36213		4	1	2	1		0	0	0	1	1	0	1	1	1	0	0	16.0333
	1	1	4	0	28	1	2	46	1	97	144			0	0	0	VL0457	41646	0	4	2	220	0	1	200	0	1				200	0	1	0		0		0	0	0	1	0	0	0	0	0	0	0	24.3333
	1	2	4	0	32	1	3	108	2	393	472	400	535	0	0	0	VL0445	4142	0	3	2	270	0	1	200	0	1	200	0	1	200	0	1	0		0		0	0	1	0	0	0	0	0	0	0	0	24.3333
	1	1	4	0	29	1	4	19	1	86	130	80	123	0	0	0	VL0524	61357	0	4	2				353	0	2				200	0	1	0		0		0	0	1	1	0	0	0	0	0	1	1	24.3333
1	2	1	4	0	25	1	3	215	3		464	800	713	0	0	0	VL0515	313	0	2	2	200	0	1	200	0	1	200	0	1	200	0	1	0		0		0	0	0	0	0	0	0	0	0	0	0	24.3333
	2	2	4	0	34	1	2	77	1	246	357		583	0	0	0	VL0516	250000	0	5	1	200	0	1	200	0	1	200	0	1	200	0	1	0		0		0	0	0	1	0	0	0	0	0	0	0	24.3333
	1	1	4	0	23	1	3	84	1	155	340	322	463	0	0	0	VL0518	250000	0	5	1	200	0	1	200	0	1	200	0	1	200	0	1	0		0		0	0	1	1	0	0	0	0	0	0	0	24.3333
	1	1	4	0	32	1	1	32	1	201	310	403	363	0	0	0	VL0519	796	0	2	2	200	0	1	200	0	1	200	0	1	200	0	1	0		0		0	0	0	1	0	0	0	0	0	0	0	24.3333
	1	1	4	0	29	1	1	60	1	246	315	513	531	0	0	0	VL0522	10323	0	4	2	200	0	1				200	0	1	200	0	1	0		0		0	0	0	1	0	0	0	0	0	0	0	24.3333
	2	1	4	0	29	1	4	30	1	282	258	692	679	0	0	0	VL0523	34392	0	4	2	200	0	1	200	0	1	200	0	1	200	0	1	0		0		0	0	0	1	0	0	0	0	0	0	0	24.3333
	2	2	4	0	33	1	2	45	1		144	105	121	0	0	0	VL0478	62513	0	4	2	270	0	1	200	0	1	200	0	1	200	0	1	0		0		0	0	0	1	0	0	0	0	0	1	0	24.3333
	1	1	4	0	46	2	2	53	1	142	177	229	288	0	0	0	VL0480	50635	0	4	2	270	0	1	200	0	1	200	0	1	200	0	1	0		0		0	0	0	1	0	0	0	0	0	1	0	24.3333
	2	1	4	0	25	1	3	7	1		268	343	356	0	0	0	VL0485	1926	0	3	2	270	0	1	200	0	1	200	0	1	200	0	1	0		0		0	0	1	1	0	0	0	0	0	1	0	24.3333
1	2	2	4	0	34	1	1	208	3	350	238	292	389	0	0	0	VL0488	46762	0	4	2	270	0	1	200	0	1	200	0	1	200	0	1	0		0		0	0	1	0	0	0	0	0	0	1	0	24.3333
1	2	1	4	0	39	2	3	50	1	87	55	29	69	1	1	0	VL0491	220371	0	5	1	11309	1	4	97194		4				200			1	1	1		0	0	0	0	1	1	1	0	0	1	0	6.23333
	1	1	4	0	31	1	2	109	2	109	216	220	238	0	0	0	VL0489	380000	0	5	1	570	0	1	200	0	1	200	0	1	200	0	1	0		0		0	0	0	0	0	0	0	0	0	1	0	24.3333
1	2	2	4	0	27	1	2	216	3	270	262	293	392	0	0	0	VL0482	9826	0	4	2	270	0	1	200	0	1	200	0	1	200	0	1	0		0		0	0	1	0	0	0	0	0	0	1	0	24.3333
1	2	1	4	0	33	1	4	78	1	125	192	242	309	0	0	0	VL0487	156962	0	5	1	270	0	1	200	0	1	200	0	1	200	0	1	0		0		0	0	0	1	0	0	0	0	0	1	0	24.3333
1	2	2	4	0	28	1	3	42	1	240	312	241	454	0	0	0	VL0479	148812	0	5	1	270	0	1	200	0	1	200	0	1	200	0	1	0		0		0	0	1	1	0	0	0	0	0	1	0	24.3333
	1	2	4	0	25	1	1	25	1	114	221	409	304	0	0	0	VL0643	50461	0	4	2	200	0	1	200	0	1		0	1	200	0	1	0		0		0	0	1	1	0	0	0	0	0	1	0	24.1667
	1	1	4	0	32	1	1	22	1	108	126	169	171	0	0	0	VL0645	118263	0	5	1	200	0	1	200	0	1		0	1	200	0	1	0		0		0	0	0	1	0	0	0	0	0	1	0	24.1667
	2	2	4	0	29	1	2	25	1	174	117	305	311	0	0	0	VL0647	38236	0	4	2	200	0	1	200	0	1		0	1	200	0	1	0		0		0	0	0	1	0	0	0	0	0	1	0	24.1667
	2	1	4	0	27	1	1	175	2	159	212	231	290	0	0	0	VL0648	5324	0	4	2	200	0	1	200	0	1		0	1	200	0	1	0		0		0	0	0	0	0	0	0	0	0	1	0	24.1667
	1	2	4	0	24	1	3	17	1	123	194	464	412	0	0	0	VL0651	130662	0	5	1	200	0	1	200	0	1		0	1	200	0	1	0		0		0	0	1	1	0	0	0	0	0	1	0	24.2667
	1	1	4	0	36	2	2	162	2	403	539	835	642	0	0	0	VL0653	47600	0	4	2	200	0	1	200	0	1		0	1	200	0	1	0		0		0	0	0	0	0	0	0	0	0	1	0	24.1667
	1	1	4	0	36	2	2	61	1	182	213	204	268	0	0	0	VL0207	131066	0	5	1	1212	0	1	200	0	1	200	0	1	200	0	1	0		0		0	0	0	1	0	0	0	0	0	1	0	24.3333
1	1	1	4	0	23	1	3	7	1		48	152	741	1	1	0	VL0390	246295	0	5	1				200	0	1				200	0	1	0		0		0	0	0	1	0	0	0	0	0	1	0	24.3333
	1	1	4	0	34	1	3	175	2		367		401	0	0	0	VL0549	160000	0	5	1	200	0	1	200	0	1	200	0	1	200	0	1	0		0		0	0	1	0	0	0	0	0	0	1	0	24.3333
	2	1	4	0	30	1	3	28	1	151	195	269	339	0	0	0	VL0595	984	0	4	2	200	0	1	200	0	1	200	0	1	200	0	1	0		0		0	0	0	1	0	0	0	0	0	1	0	24.3333
	1	2	4	0	30	1	4	67	1	136	123	329	577	0	0	0	VL0620	45722	0	4	2	200	0	1	542	0	2	200	0	1	200	0	1	0		0		0	0	1	1	0	0	0	0	0	1	0	24.3333
	1	1	4	0	29	1	3	39	1	204	246	348	385	0	0	0	VL0616	24945	0	3	2	200	0	1	200	0	1	200	0	1	200	0	1	0		0		0	0	0	1	0	0	0	0	0	0	0	24.3333
1	1	1	4	0	38	2	2	76	1	124	95	294	181	0	0	0	VL0617	52773	0	4	2	200	0	1	200	0	1				200	0	1	0		0		0	0	0	1	0	0	0	0	0	0	0	24.3333
1	1	1	4	0	34	1	2	126	2	135	189	229	246	0	0	0	VL0634	198535	0	5	1	200	0	1	481	0	2	200	0	1	200	0	1	0		0		0	0	0	0	0	0	0	0	0	1	0	24.3333
1	1	1	4	0	32	1	4	10	1	116	291	374	463	0	0	0	VL0635	55432	0	4	2	200	0	1	237	0	1	200	0	1	200	0	1	0		0		0	0	0	1	0	0	0	0	0	0	0	24.3333
1	1	1	4	0	29	1	2	105	2	202	230	185	187	0	0	0	VL0622	90143	0	4	2	200	0	1	390	0	2	200	0	1	200	0	1	0		0		0	0	0	0	0	0	0	0	0	0	0	24.3333
1	1	2	4	0	24	1	2	123	2	278	289	295	243	0	0	0	VL0636	149390	0	5	1	200	0	1	220	0	1	200	0	1	200	0	1	0		0		0	0	1	0	0	0	0	0	0	1	0	24.3333
1	1	2	4	0	30	1	2	15	1	122	136	150	329	0	0	0	VL0624	22667	0	4	2	200	0	1	220	0	1	200	0	1	200	0	1	0		0		0	0	0	1	0	0	0	0	0	0	0	24.3333
1	1	2	4	0	33	1	2	199	2	277	289	668	605	0	0	0	VL0625	12927	0	4	2	200	0	1	220	0	1	200	0	1	200	0	1	0		0		0	0	1	0	0	0	0	0	0	0	0	24.3333
	2	1	4	0	36	2	4	21	1	94	178	209	302	0	0	0	VL0626	58843	0	4	2	200	0	1	220	0	1	200	0	1	200	0	1	0		0		0	0	0	1	0	0	0	0	0	1	0	24.3333
	2	1	4	0	30	1	3	335	3	342	212	281	189	1	3	2	VL0631	27121	0	4	2	200	0	1	220	0	1	200	0	1	200	0	1	0		0		0	0	0	0	0	0	0	0	0	0	0	24.3333
	1	2	4	0	22	1	1	82	1	215	191	475	866	0	0	0	VL0619	129130	0	5	1	200	0	1	220	0	1	200	0	1	200	0	1	0		0		0	0	0	1	0	0	0	0	0	1	0	24.3333
1	1	1	4	0	33	1	4	141	2	183	273	225	431	0	0	0	VL0637	110807	0	5	1	200	0	1	220	0	1	200	0	1	200	0	1	0		0		0	0	0	0	0	0	0	0	0	1	0	24.3333
1	1	2	4	0	26	1	2	349	3	550	660	973	477	0	0	0	VL0679	9589	0	4	2	200	0	1	200	0	1	200	0	1	200	0	1	0		0		0	0	0	0	0	0	0	0	0	1	0	24.3333
	1	1	4	0	26	1	2	762	4	968	1039	1045	1206	0	0	0	VL0680	3899	0	3	2	200	0	1	200	0	1	200	0	1	200	0	1	0		0		0	0	0	0	0	0	0	0	0	1	0	24.3333
	2	1	4	0	26	1	2	288	3	327	350	305	408	0	0	0	VL0596	6361	0	4	2	200	0	1	200	0	1	200	0	1	200	0	1	0		0		0	0	0	0	0	0	0	0	0	1	0	24.3333
	1	2	4	0	37	2	3	110	2	157	257	353		0	0	0	VL1125	163465	0	5	1	210	0	1				200	0	1	200	0	1	0		0		0	0	0	0	0	0	0	0	0	0	0	24.3333
	1	1	4	0	41	2	3	19	1	229	177		194	0	0	0	VL0780	111558	0	5	1	200	0	1	200	0	1				200	0	1	0		0		0	0	0	1	0	0	0	0	0	1	1	23.8333
1	1	1	4	0	31	1	3	35	1	205	266	321	366	0	0	0	VL0781	25629	0	4	2	200	0	1	327	0	2				200	0	1	0		0		0	0	0	1	0	0	0	0	0	0	0	23.8333
	2	1	4	0	33	1	3	33	1	130	130	142		0	0	0	VL0783	78871	0	4	2	200	0	1	200	0	1				200	0	1	0		0		0	0	0	1	0	0	0	0	0	0	0	23.8333
	1	1	4	0	28	1	2	9	1	153	182	179	186	0	0	0	VL0785	9598	0	4	2	200	0	1	200	0	1				200	0	1	0		0		0	0	1	1	0	0	0	0	0	0	0	23.8333
1	2	2	4	0	38	2	4	94	1	320	322	360	337	0	0	0	VL0786	170000	0	5	1	200	0	1	200	0	1				200	0	1	0		0		0	0	1	1	0	0	0	0	0	0	0	23.8333
	2	1	4	0	24	1	1	65	1	262	370		271	0	0	0	VL0787	170000	0	5	1	372	0	2	200	0	1				625	0	2	0		0		0	0	0	1	0	0	0	0	0	0	0	23.8333
	1	2	4	0	23	1	3	34	1	317	745	589	692	0	0	0	VL0789	170000	0	5	1	200	0	1	200	0	1				200	0	1	0		0		0	0	0	1	0	0	0	0	0	1	1	23.8333
	1	1	4	0	30	1	4	43	1	68	156	235	327	0	0	0	VL0494	316467	0	5	1	200	0	1	200	0	1	200	0	1	200	0	1	0		0		0	0	0	1	0	0	0	0	0	1	1	24.3333
1	1	2	4	0	41	2	3	225	3	326	247	499	255	0	0	0	VL0757	1008	0	3	2	200	0	1	200	0	1	200	0	1	200	0	1	0		0		0	0	0	0	0	0	0	0	0	0	0	24.3333
1	1	2	4	0	53	2	2	41	1	194	144	181	238	0	0	0	VL0767	108119	0	5	1	3913	1	3	2210		3	200			366			1	1	0	1	0	0	0	1	1	1	1	0	0	0	0	5.96667
1	2	2	4	0	41	2	2	51	1	149	245	296	268	0	0	0	VL0771	111789	0	5	1	200	0	1	200	0	1	200	0	1	588	0	2	0		0		0	0	1	1	0	0	0	0	0	0	0	24.3333
	2	2	4	0	35	2	2	55	1	199	224	347	424	0	0	0	VL0498	35924	0	4	2	200	0	1	200	0	1	200	0	1	200	0	1	0		0		0	0	0	1	0	0	0	0	0	0	0	24.3333
	2	1	4	0	35	1	1	204	3	254	291	378	468	0	0	0	VL0777	18248	0	4	2	200	0	1	200	0	1	200	0	1	200	0	1	0		0		0	0	0	0	0	0	0	0	0	0	0	24.3333
1	1	2	4	0	39	2	3	297	3	513	343	647	441	0	0	0	VL0759	13312	0	4	2	200	0	1	200	0	1	200	0	1	662	0	2	0		0		0	0	0	0	0	0	0	0	0	0	0	24.3333
	2	2	4	0	32	1	1	57	1	145	192	205	302	0	0	0	VL0492	137772	0	5	1	200	0	1	200	0	1	200	0	1	200	0	1	0		0		0	0	1	1	0	0	0	0	0	0	0	24.3333
	1	1	4	0	38	2	2	18	1	114	244	217	249	0	0	0	VL0762	230000	0	5	1	331	0	2	200	0	1	261	0	1	1277	1	3	1	2	0	1	1	0	0	1	1	0	0	0	1	0	0	24.6333
	2	2	4	0	32	1	4	253	3	507	601	808	637	0	0	0	VL0756	51791	0	4	2	200	0	1	200	0	1	200	0	1	200	0	1	0		0		0	0	0	0	0	0	0	0	0	0	0	24.3333
	2	2	4	0	32	1	4	28	1	271	273	349	225	0	0	0	VL0774	230000	0	5	1	200	0	1	200	0	1	200	0	1	200	0	1	0		0		0	0	1	1	0	0	0	0	0	0	0	24.3333
	2	1	4	0	28	1	1	64	1	342	400	530	814	0	0	0	VL0776	230000	0	5	1	660	0	2	200	0	1	200	0	1	200	0	1	0		0		0	0	1	1	0	0	0	0	0	0	0	24.3333
1	2	1	4	0	30	1	4	8	1	85	137	145	164	0	0	0	VL0772	117859	0	5	1	2509	1	3	4168		3	11217		4	6040		4	1	1	1		0	0	0	1	1	1	1	1	1	0	0	5.96667
1	2	2	4	0	33	1	3	20	1	89	128	196	250	0	0	0	VL0773	48034	0	4	2	200	0	1	200	0	1	200	0	1	200	0	1	0		0		0	0	1	1	0	0	0	0	0	0	0	24.3333
	2	1	4	0	27	1	2	44	1	84	171	157	181	0	0	0	VL0768	20569	0	4	2	200	0	1	200	0	1	200	0	1	200	0	1	0		0		0	0	0	1	0	0	0	0	0	1	1	24.3333
	2	1	4	0	32	1	2	96	1	360	530	615	537	0	0	0	VL0493	380000	0	5	1	200	0	1	200	0	1	200	0	1	200	0	1	0		0		0	0	0	1	0	0	0	0	0	0	0	24.3333
1	1	2	4	0	33	1	2	110	2	150	147	229	254	0	0	0	VL0737	11858	0	4	2	200	0	1	200	0	1	96212	1	4	200	0	1	1	2	1		1	1	0	0	1	0	0	1	0	0	0	17.5
	2	1	4	0	31	1	2	293	3	328	476	530	1591	0	0	0	VL0735	25300	0	4	2	200	0	1	200	0	1	200	0	1	200	0	1	0		0		0	0	1	0	0	0	0	0	0	0	0	24.3333
1	2	2	4	0	39	2	4	383	3	416		491	464	0	0	0	VL0739	200	1	1	2	200	0	1	307	0	1	253	0	1	200	0	1	0		0		0	0	0	0	0	0	0	0	0	0	0	24.3333
	2	1	4	0	27	1	3	150	2		264	271	252	0	0	0	VL0732	213695	0	5	1	200	0	1	200	0	1	200	0	1	200	0	1	0		0		0	0	0	0	0	0	0	0	0	0	0	24.3333
1	1	1	4	0	30	1	3	88	1	209	184	285	482	0	0	0	VL0734	200	1	1	2	200	0	1	446	0	1	200	0	1	687	0	2	0		0		0	0	0	0	0	0	0	0	0	0	0	24.2667
	1	1	4	0	35	1	3	40	1	174	259	261	273	0	0	0	VL0750	290000	0	5	1	200	0	1	200	0	1	200	0	1	200	0	1	0		0		0	0	1	1	0	0	0	0	0	0	0	24.3333
	2	1	4	0	26	1	4	6	1	125	198	248	365	0	0	0	VL0749	36820	0	4	2	200	0	1	200	0	1	200	0	1	200	0	1	0		0		0	0	0	1	0	0	0	0	0	1	0	24.3333
1	1	1	4	0	32	1	4	162	2	360	434	382	425	0	0	0	VL0741	200	1	1	2	200	0	1	200	0	1	200	0	1	200	0	1	0		0		0	0	0	0	0	0	0	0	0	0	0	24.3333
	1	1	4	0	35	1	3	282	3	399	347	526	428	0	0	0	VL0747	32254	0	4	2	200	0	1	200	0	1	276	0	1	200	0	1	0		0		0	0	1	0	0	0	0	0	0	0	0	24.3333
1	1	1	4	0	30	1	2	109	2	217	350		377	0	0	0	VL0790	170000	0	5	1	200	0	1	200	0	1	200	0	1	200	0	1	0		0		0	0	1	0	0	0	0	0	0	1	0	24.3333
1	2	1	4	0	36	2	2	222	3	430	415	418	403	0	0	0	VL0740	3523	0	3	2	200	0	1	200	0	1	200	0	1	200	0	1	0		0		0	0	0	0	0	0	0	0	0	0	0	24.3333
	2	1	4	0	25	1	3	21	1	84	116	155	149	0	0	0	VL0744	73120	0	4	2	200	0	1	200	0	2	200	0	1	575	0	2	0		0		0	0	0	1	0	0	0	0	0	1	0	24.3333
	2	2	4	0	22	1	3	461	3	565	483		568	0	0	0	VL0841	4916	0	3	2	200	0	1	200	0	1	200	0	1	200	0	1	0		0		0	0	1	0	0	0	0	0	0	1	0	24.3333
	1	1	4	0	33	1	2	477	3	392		668	684	0	0	0	VL0497	5558	0	4	2	200	0	1	200	0	1	200	0	1	200	0	1	0		0		0	0	0	0	0	0	0	0	0	1	0	24.3333
	1	1	4	0	32	1	4	16	1	195	308	286	360	0	0	0	VL0514	64305	0	4	2	200	0	1	200	0	1	200	0	1	200	0	1	0		0		0	0	0	1	0	0	0	0	0	0	0	24.3333
1	2	1	4	0	44	2	3	163	2	190	297	200		0	0	0	VL0968	4936	0	3	2	223	0	1	200	0	1	200	0	1	200	0	1	0		0		0	0	0	0	0	0	0	0	0	0	0	24.3333
	2	1	4	0	33	1	1	3	1	93	138	154	141	0	0	0	VL0946	230000	0	5	1	200	0	1	1031	1	3	2626		3	2229		3	1	2	0	1	1	0	0	1	1	0	1	1	1	0	0	12.2667
1	1	1	4	0	31	1	4	6	1	104	254	260		0	0	0	VL0948	230000	0	5	1	200	0	1	200	0	1	200	0	1	200	0	1	0		0		0	0	0	1	0	0	0	0	0	0	0	24.3333
	1	1	4	0	31	1	1	122	2	293	397	482		0	0	0	VL0970	92166	0	4	2	200	0	1	200	0	1	200	0	1	200	0	1	0		0		0	0	0	0	0	0	0	0	0	0	0	24.3333
1	1	2	4	0	32	1	3	32	1	80	89	112		1	1	0	VL0954	74131	0	4	2	200	0	1	200	0	1	200	0	1	200	0	1	0		0		0	0	1	1	0	0	0	0	0	0	0	24.3333
1	1	1	4	0	36	2	1	177	2	392	308	591	591	0	0	0	VL0961	230000	0	5	1	305	0	2	200	0	1	200	0	1	200	0	1	0		0		0	0	0	0	0	0	0	0	0	1	0	24.3333
	1	2	4	0	27	1	2	138	2	311	278	445		0	0	0	VL0959	22641	0	4	2	200	0	1	200	0	1	200	0	1	200	0	1	0		0		0	0	0	0	0	0	0	0	0	0	0	24.3333
	1	1	4	0	49	2	1	56	1	93	75	92		1	1	0	VL0960	23395	0	4	2	200	0	1	200	0	1	200	0	1	200	0	1	0		0		0	0	0	1	0	0	0	0	0	0	0	24.3333
	2	2	4	0	41	2	3	41	1	105	160	260		0	0	0	VL0949	69970	0	4	2	200	0	1	200	0	1	200	0	1	200	0	1	0		0		0	0	1	1	0	0	0	0	0	0	0	24.3333
1	2	1	4	0	34	1	2	69	1	96	44	75	51	1	1	0	VL0958	14988	0	4	2	33323	1	4	4020		3	200	0	1	200	0	1	1	1	1		0	0	0	1	1	1	1	0	0	0	0	7.6
	2	1	4	0	43	2	4	261	3	321	488	565		0	0	0	VL0962	72166	0	4	2	200	0	1	200	0	1	200	0	1	200	0	1	0		0		0	0	0	0	0	0	0	0	0	0	0	24.3333
	1	2	4	0	32	1	2	199	2	453	407	629		0	0	0	VL0957	25927	0	4	2	200	0	1	200	0	1	200	0	1	200	0	1	0		0		0	0	0	0	0	0	0	0	0	0	0	24.3333
1	2	2	4	0	31	1	2	238	3	375	443	555		0	0	0	VL0947	230000	0	5	1	682	0	2	200	0	1	200	0	1	200	0	1	0		0		0	0	0	0	0	0	0	0	0	0	0	24.3333
	2	1	4	0	32	1	3	169	2	305				0	0	0	VL0952	8601	0	4	2	200	0	1				200	0	1	200	0	1	0		0		0	0	0	0	0	0	0	0	0	0	0	9.46667
	1	2	4	0	35	2	1	223	3	434	374	586	613	0	0	0	VL1138	240000	0	5	1	210	0	1		0	1	200	0	1	200	0	1	0		0		0	0	0	0	0	0	0	0	0	0	0	24.3333
	2	1	4	0	38	2	4	22	1	274	395	362	367	0	0	0	VL0974	65288	0	4	2	200	0	1	200	0	1	200	0	1	200	0	1	0		0		0	0	0	1	0	0	0	0	0	1	0	24.3333
	1	1	4	0	27	1	4	29	1	133	217	253	424	0	0	0	VL0976	48467	0	4	2	200	0	1	200	0	1	200	0	1	200	0	1	0		0		0	0	1	1	0	0	0	0	0	1	0	24.3333
	2	1	4	0	34	1	3	198	2	238	282	309	288	0	0	0	VL0981	23612	0	4	2	200	0	1	200	0	1	200	0	1	200	0	1	0		0		0	0	0	0	0	0	0	0	0	1	0	24.3333
	2	1	1	0	34	1	4	24	1	49	159	226	295	0	0	0	VL0975	118003	0	5	1				309	0	2	200	0	1	200	0	1	0		0		0	0	1	1	0	0	0	0	0	0	0	16.8
	1	1	4	0	30	1	4	18	1	127	168	232	314	0	0	0	VL0980	69594	0	4	2	200	0	1	200	0	1	200	0	1	200	0	1	0		0		0	0	1	1	0	0	0	0	0	1	0	24.3333
	2	1	4	0	44	2	3	230	3	391	482	485	542	0	0	0	VL0979	771	0	2	2	200	0	1							200	0	1	0		0		0	0	1	0	0	0	0	0	0	1	0	24.3333
	1	2	4	0	30	1	4	26	1	165	244	293	324	0	0	0	VL0987	152367	0	5	1	200	0	1	200	0	1	200	0	1	200	0	1	0		0		0	0	0	1	0	0	0	0	0	1	0	24.3333
1	1	2	4	0	29	1	4	188	2	292	400	387	591	0	0	0	VL0983	300000	0	5	1	200	0	1	200	0	1	200	0	1	200	0	1	0		0		0	0	1	0	0	0	0	0	0	1	0	24.3333
	2	1	4	0	29	1	3	16	1	113	202	177		0	0	0	VL0986	16751	0	4	2	200	0	1	220	0	1	200	0	1	200	0	1	0		0		0	0	1	1	0	0	0	0	0	1	0	24.3333
1	1	1	4	0	31	1	2	97	1	202	238	140	276	0	0	0	VL0977	47485	0	4	2	200	0	1	200	0	1	200	0	1	200	0	1	0		0		0	0	0	1	0	0	0	0	0	1	0	24.3333
	2	1	4	0	26	1	1	156	2	118	244	243	308	0	0	0	VL0972	5263	0	4	2	1618	0	1	200	0	1	200	0	1	200	0	1	0		0		0	0	0	0	0	0	0	0	0	0	0	24.3333
	1	1	4	0	44	2	4	28	1	192	256	320	348	0	0	0	VL0973	70345	0	4	2	200	0	1				200	0	1	200	0	1	0		0		0	0	0	1	0	0	0	0	0	1	0	24.3333
	2	2	4	0	29	1	1	175	2	102	241	251	534	0	0	0	VL0971	112172	0	5	1	200	1	3	200	0	1	200	0	1	200	0	1	1	1	0	1	0	0	0	0	1	1	0	0	0	1	0	5.56667
	1	1	4	0	29	1	2	141	2	197	187	213	231	0	0	0	VL0963	105345	0	5	1	200	0	1	61906	1	4	234	0	1	346	0	1	1	2	1		1	1	0	0	1	0	1	0	0	1	1	12.4667
	1	2	4	0	34	1	3	272	3	462	420	525	580	0	0	0	VL1114	1940	0	3	2	220	0	1	200	0	1	200	0	1	200	0	1	0		0		0	0	0	0	0	0	0	0	0	1	0	24.3333
1	1	1	4	0	50	2	1	30	1	51	62	127		1	1	0	VL1115	190000	0	5	1	200	0	1	200	0	1	200	0	1	200	0	1	0		0		0	0	1	1	0	0	0	0	0	1	0	24.3333
	1	2	4	0	37	2	3	48	1	64	206	358		0	0	0	VL1116	240000	0	5	1	200	0	1	200	0	1	200	0	1	200	0	1	0		0		0	0	1	1	0	0	0	0	0	1	0	24.3333
	2	2	4	0	27	1	4	12	1	276	471	509	619	0	0	0	VL1117	240000	0	5	1	200	0	1	200	0	1	200	0	1	200	0	1	0		0		0	0	1	1	0	0	0	0	0	0	0	24.3333
	1	1	4	0	36	2	4	185	2	197	182	403		0	0	0	VL1120	216036	0	5	1	200	0	1	200	0	1	200	0	1	200	0	1	0		0		0	0	0	0	0	0	0	0	0	1	0	24.3333
	1	1	4	0	35	1	3	70	1	119	108	179	223	0	0	0	VL1121	51588	0	4	2	200	0	1	200	0	1				200	0	1	0		0		0	0	0	1	0	0	0	0	0	1	0	24.3333
1	2	1	4	0	37	2	2	57	1		294		381	0	0	0	VL1034	147627	0	5	1	200	0	1	200	0	1	200	0	1	1249	1	3	1	2	0	1	1	0	0	1	1	0	0	0	1	1	0	24.3333
1	2	1	4	0	30	1	3	454	3	464	726	851	815	0	0	0	VL0623	9251	0	4	2	200	0	1				200	0	1	200	0	1	0		0		0	0	0	0	0	0	0	0	0	1	0	24.3333
1	2	1	4	0	56	2	2	11	1		404		448	0	0	0	VL0283	42831	0	4	2	432	0	1	200	0	1	200	0	1	200	0	1	0		0		0	0	0	1	0	0	0	0	0	1	0	24.3333
1	1	2	4	0	37	2	2	107	2	132	141	203	233	0	0	0	VL0618	77166	0	4	2	200	0	1	200	0	1	200	0	1	200	0	1	0		0		0	0	0	0	0	0	0	0	0	0	0	24.3333
	2	1	4	0	28	1	3	304	3	569	391	414	406	0	0	0	VL0633	2023	0	3	2	200	0	1	200	0	1	200	0	1	200	0	1	0		0		0	0	0	0	0	0	0	0	0	0	0	24.3333
	2	2	4	0	22	1	2	182	2		350	424		0	0	0	VL1097	190000	0	5	1	220	0	1	200	0	1	200	0	1	200	0	1	0		0		0	0	0	0	0	0	0	0	0	0	0	24.3333
	1	1	4	0	36	2	4	7	1	197	158	99	124	1	2	2	VL1093	190000	0	5	1	220	0	1	200	0	1	200	0	1	200	0	1	0		0		0	0	1	1	0	0	0	0	0	0	0	24.3333
1	2	1	4	0	27	1	3	27	1		237	324	595	0	0	0	VL1103	200	1	1	2	220	0	1	200	0	1	200	0	1	200	0	1	0		0		0	0	0	0	0	0	0	0	0	0	0	24.3333
1	1	2	4	0	29	1	2	294	3	191	241	772	295	1	3	1	VL1098	200	1	1	2	220	0	1	200	0	1	200	0	1	200	0	1	0		0		0	0	1	0	0	0	0	0	0	0	0	24.3333
	1	1	4	0	31	1	2	106	2	141	214	265	406	0	0	0	VL1099	31936	0	4	2	200	0	1	200	0	1	200	0	1	200	0	1	0		0		0	0	0	0	0	0	0	0	0	0	0	24.3333
	1	1	4	0	29	1	2	159	2		366	338	221	0	0	0	VL1106	114766	0	5	1	220	0	1	200	0	1				200	0	1	0		0		0	0	0	0	0	0	0	0	0	0	0	24.3333
1	2	1	4	0	26	1	2	26	1	110	474	422	548	0	0	0	VL1094	200	1	1	2	220	0	1	200	0	1	200	0	1	200	0	1	0		0		0	0	1	1	0	0	0	0	0	0	0	24.3333
	1	1	4	0	37	2	2	219	3	476	577	395	725	0	0	0	VL1112	2718	0	3	2	220	0	1	200	0	1	200	0	1	200	0	1	0		0		0	0	0	0	0	0	0	0	0	0	0	24.3333
1	1	2	4	0	34	1	3	110	2		365	332	317	0	0	0	VL1090	190000	0	5	1	220	0	1	200	0	1	200	0	1	200	0	1	0		0		0	0	1	0	0	0	0	0	0	0	0	24.3333
	2	1	4	0	47	2	2	190	2		308	270	275	0	0	0	VL1110	6107	0	4	2	220	0	1	200	0	1	200	0	1	200	0	1	0		0		0	0	0	0	0	0	0	0	0	0	0	24.3333
	2	1	4	0	32	1	2	51	1	110	133	203	239	0	0	0	VL1123	31907	0	4	2	210	0	1	200	0	1	200	0	1	200	0	1	0		0		0	0	1	1	0	0	0	0	0	0	0	24.3333
	2	1	4	0	35	2	3	61	1	185	204	296	241	0	0	0	VL1124	240000	0	5	1	210	0	1	200	0	1	200	0	1	200	0	1	0		0		0	0	0	1	0	0	0	0	0	0	0	24.3333
	2	1	4	0	28	1	3	35	1	108	108	148	199	0	0	0	VL1132	240000	0	5	1	210	0	1	200	0	1	200	0	1	200	0	1	0		0		0	0	0	1	0	0	0	0	0	0	0	24.3333
1	2	2	4	0	35	1	1	67	1	208	209	345	354	0	0	0	VL1131	240000	0	5	1	210	0	1	200	0	1	200	0	1	200	0	1	0		0		0	0	1	1	0	0	0	0	0	0	0	24.3333
	2	1	4	0	32	1	2	217	3	158	159	334		1	3	2	VL1128	101009	0	5	1	210	0	1	200	0	1	344	0	2	200	0	1	0		0		0	0	1	0	0	0	0	0	0	0	0	24.3333
1	2	1	4	0	33	1	3	2	1	88	82	119	156	1	1	0	VL1140	240000	0	5	1	210	0	1	200	0	1	200	0	1	200	0	1	0		0		0	0	0	1	0	0	0	0	0	0	0	24.3333
	1	1	4	0	34	1	3	51	1	95	109	130	138	0	0	0	VL1143	30259	0	4	2	214	0	1	200	0	1	200	0	1	200	0	1	0		0		0	0	0	1	0	0	0	0	0	0	0	24.3333
	2	1	4	0	33	1	4	483	3	623	650	585	666	0	0	0	VL1126	18849	0	4	2	210	0	1	200	0	1	200	0	1	200	0	1	0		0		0	0	1	0	0	0	0	0	0	0	0	24.3333
1	1	2	4	0	39	2	2	206	3	349	423	524	613	0	0	0	VL1162	1465	0	3	2	210	0	1	200	0	1	200	0	1	200	0	1	0		0		0	0	0	0	0	0	0	0	0	0	0	24.3333
1	2	1	4	0	33	1	4	175	2	228	278	264	396	0	0	0	VL1146	4061	0	3	2	210	0	1	200	0	1	200	0	1	200	0	1	0		0		0	0	0	0	0	0	0	0	0	1	0	24.3333
	2	1	4	0	27	1	3	2	1	81	147	231	241	0	0	0	VL1144	91934	0	4	2	200	0	1	200	0	1	200	0	1	200	0	1	0		0		0	0	0	1	0	0	0	0	0	0	0	24.3333
1	1	2	4	0	25	1	1	4	1	242	274	346	402	0	0	0	VL1149	65895	0	4	2	210	0	1	200	0	1	200	0	1	200	0	1	0		0		0	0	0	0	0	0	0	0	0	0	0	24.3333
	2	2	4	0	32	1	1	176	2	93	363	384	499	0	0	0	VL1136	94593	0	4	2	226093	1	5	200	0	1	584	0	2	6049		4	1	1	1		0	0	0	0	1	1	0	0	1	0	0	6.76667
	1	1	4	0	41	2	2	252	3		414	308	404	0	0	0	VL1092	32947	0	4	2	359	0	1	200	0	1	200	0	1	200	0	1	0		0		0	0	0	0	0	0	0	0	0	0	0	24.3333
	1	1	4	0	32	1	1	134	2	134	143	173	188	0	0	0	VL1096	3118	0	3	2	220	0	1	200	0	1	200	0	1	200	0	1	0		0		0	0	0	0	0	0	0	0	0	0	0	24.3333
1	1	1	4	0	34	1	3	5	1	167	110	46	38	1	2	1	VL1107	190000	0	5	1	220	0	1	34537	1	4	230000		5	20893		4	1	2	1		1	1	0	1	1	0	1	1	1	0	0	13.3
1	1	1	4	0	27	1	3	5	1	5	40	190	307	1	1	0	VL1283	33323	0	4	2	28132	1	4	200			200			200			1	1	1		0	0	0	1	1	1	0	0	0	0	0	5.6
	2	2	4	0	31	1	1	127	2		351	534	519	0	0	0	VL1271	340000	0	5	1	200	0	1	200	0	1	200	0	1	200	0	1	0		0		0	0	1	0	0	0	0	0	0	0	0	24.3333
1	1	2	4	0	36	2	4	4	1	116	284	293	442	0	0	0	VL1274	116529	0	5	1	200	0	1	200	0	1	200	0	1	200	0	1	0		0		0	0	0	1	0	0	0	0	0	0	0	24.3333
	2	2	4	0	24	1	1	210	3	264	227	268	249	0	0	0	VL1275	60403	0	4	2	200	0	1	200	0	1	200	0	1	200	0	1	0		0		0	0	1	0	0	0	0	0	0	0	0	24.3333
1	1	2	4	0	23	1	2	193	2	340	274	584	358	0	0	0	VL1323	52600	0	4	2	200	0	1	200	0	1	200	0	1	200	0	1	0		0		0	0	0	0	0	0	0	0	0	0	0	24.3333
	2	1	4	0	35	2	2	232	3	226	255	275	328	0	0	0	VL1288	57513	0	4	2				200	0	1	200	0	1	200	0	1	0		0		0	0	1	0	0	0	0	0	0	0	0	24.3333
	1	2	4	0	49	2	2	67	1	291	400	602	639	0	0	0	VL1280	90865	0	4	2	200	0	1	200	0	1	200	0	1	200	0	1	0		0		0	0	0	1	0	0	0	0	0	0	0	24.3333
	2	2	4	0	34	1	3	241	3	315	382	599	423	0	0	0	VL1282	4702	0	3	2	200	0	1	200	0	1	200	0	1	200	0	1	0		0		0	0	0	0	0	0	0	0	0	0	0	24.3333
1	1	1	4	0	32	1	1	179	2	277	403	493	513	0	0	0	VL1287	211296	0	5	1	200	0	1	200	0	1	200	0	1	200	0	1	0		0		0	0	0	0	0	0	0	0	0	1	1	24.3333
	2	1	4	0	31	1	1	78	1	91	155	154	290	0	0	0	VL1279	54941	0	4	2	200	0	1	200	0	1	200	0	1	200	0	1	0		0		0	0	0	1	0	0	0	0	0	0	0	24.3333
	1	1	4	0	40	2	3	135	2	95	285	340		0	0	0	VL1332	131645	0	5	1	200	0	1	200	0	1				200	0	1	0		0		0	0	1	0	0	0	0	0	0	0	0	24.3
	1	1	4	0	30	1	3	221	3	416	416	402	605	0	0	0	VL1334	40664	0	4	2	200	0	1	200	0	1	200	0	1	200	0	1	0		0		0	0	0	0	0	0	0	0	0	0	0	24.3
	1	1	4	0	28	1	4	34	1	208	250	291		0	0	0	VL1335	119448	0	5	1	200	0	1	200	0	1	200	0	1	200	0	1	0		0		0	0	1	1	0	0	0	0	0	0	0	24.3
	1	1	4	0	37	2	4	34	1	112	152	237		0	0	0	VL1336	112599	0	5	1	200	0	1	200	0	1	200	0	1	200	0	1	0		0		0	0	0	1	0	0	0	0	0	0	0	24.3
	1	1	4	0	36	2	2	112	2	299	193	214	293	0	0	0	VL1338	380000	0	5	1	13890	1	4	7847		4	14881		4	32514		4	1	1	1		0	0	1	0	1	1	1	1	1	1	1	6.5
	1	1	4	0	20	1	3	261	3		1440	327	321	0	0	0	VL1330	66501	0	4	2	200	0	1	200	0	1	320	0	2	200	0	1	0		0		0	0	0	1	0	0	0	0	0	0	0	24.3
1	1	2	4	0	36	2	3	66	1	320	351	703	627	0	0	0	VL1127	172164	0	5	1	210	0	1	200	0	1	200	0	1	200	0	1	0		0		0	0	0	1	0	0	0	0	0	0	0	24.3333
	2	1	4	0	39	2	1	191	2	187	428			0	0	0	VL1392	36126	0	4	2	200	0	1	200	0	1	200	0	1	200	0	1	0		0		0	0	1	0	0	0	0	0	0	0	0	24.3333
1	1	1	4	0	26	1	3	68	1	157	267	263		0	0	0	VL1387	200	1	1	2	200	0	1	200	0	1	200	0	1	200	0	1	0		0		0	0	0	1	0	0	0	0	0	1	0	24.3333
1	1	2	4	0	32	1	4	65	1	266	308		371	0	0	0	VL1382	160517	0	5	1	200	0	1	200	0	1	200	0	1	200	0	1	0		0		0	0	1	1	0	0	0	0	0	0	0	24.3333
1	2	2	4	0	25	1	1	106	2	184	233			0	0	0	VL1388	32976	0	4	2	200	0	1	200	0	1	200	0	1	200	0	1	0		0		0	0	1	0	0	0	0	0	0	0	0	24.3333
	1	2	4	0	32	1	3	114	2	276	197	261		0	0	0	VL1383	49305	0	4	2	200	0	1	200	0	1	200	0	1	200	0	1	0		0		0	0	0	0	0	0	0	0	0	0	0	24.3333
	2	1	4	0	41	2	2	54	1	241	279	359	442	0	0	0	VL1179	260000	0	5	1	200	0	1	200	0	1	200	0	1	200	0	1	0		0		0	0	0	1	0	0	0	0	0	1	0	24.3333
	2	1	4	0	33	1	2	93	1	196		279	302	0	0	0	VL1035	32716	0	4	2	200	0	1	200	0	1	200	0	1	200	0	1	0		0		0	0	0	1	0	0	0	0	0	1	0	24.3333
1	2	1	4	0	32	1	2	2	1	96	512	578	398	0	0	0	VL1180	260000	0	5	1	200	0	1	200	0	1	200	0	1	200	0	1	0		0		0	0	0	1	0	0	0	0	0	1	0	24.3333
	2	2	4	0	34	1	3	429	3	530	498		505	0	0	0	VL1363	5641	0	4	2	200	0	1	200	0	1	200	0	1	200	0	1	0		0		0	0	1	1	0	0	0	0	0	0	0	24.3333
1	1	2	4	0	32	1	2	126	2		168	312	334	0	0	0	VL1364	402	0	2	2	200	0	1	200	0	1	200	0	1	200	0	1	0		0		0	0	1	0	0	0	0	0	0	1	0	24.3333
	2	2	4	0	32	1	2	151	2	582	318	390	581	0	0	0	VL1470	14659	0	4	2	200	0	1	200	0	1				200	0	1	0		0		0	0	0	0	0	0	0	0	0	0	0	24.3333
	1	1	4	0	35	2	3	160	2	585	408	823		0	0	0	VL2975	1367	0	3	2	200	0	1	200	0	1	200	0	1	200	0	1	0		0		0	0	0	0	0	0	0	0	0	0	0	24.3667
	2	2	4	0	34	1	3	230	3	668	181	658		1	3	2	VL1468	200	1	1	2	200	0	1	200	0	1	200	0	1	200	0	1	0		0		0	0	0	0	0	0	0	0	0	1	0	24.3333
	1	1	4	0	31	1	4	46	1	194	196	237		0	0	0	VL1475	185950	0	5	1	200	0	1	200	0	1	200	0	1	200	0	1	0		0		0	0	1	1	0	0	0	0	0	0	0	22.4667
1	2	2	4	0	28	1	2	156	2	426	496			0	0	0	VL1467	26395	0	4	2				200	0	1				200	0	1	0		0		0	0	0	0	0	0	0	0	0	0	0	24.3667
	2	1	4	0	35	2	4	26	1	198	167	254		0	0	0	VL1469	287508	0	5	1	200	0	1	200	0	1	200	0	1	200	0	1	0		0		0	0	1	1	0	0	0	0	0	0	0	24.3667
	1	1	4	0	35	2	2	44	1	173	271	285		0	0	0	VL1448	410000	0	5	1	200	0	1	200	0	1	200	0	1	200	0	1	0		0		0	0	0	1	0	0	0	0	0	0	0	24.3333
	2	1	4	0	34	1	2	177	2	227	351	384		0	0	0	VL1447	184302	0	5	1	200	0	1	200	0	1	200	0	1	200	0	1	0		0		0	0	0	0	0	0	0	0	0	0	0	24.3333
	1	1	4	0	32	1	3	15	1	94	114	107		0	0	0	VL1453	61791	0	4	2	200	0	1	200	0	1	200	0	1	200	0	1	0		0		0	0	1	1	0	0	0	0	0	0	0	24.3333
	1	2	4	0	28	1	1	302	3	380	459	325		0	0	0	VL1451	9673	0	4	2	200	0	1	200	0	1	200	0	1	200	0	1	0		0		0	0	0	0	0	0	0	0	0	0	0	24.3333
1	2	1	4	0	28	1	3	36	1	130	234	218		0	0	0	VL1454	200	1	1	2	200	0	1	200	0	1	200	0	1	200	0	1	0		0		0	0	0	1	0	0	0	0	0	0	0	24.3333
1	1	1	4	0	41	2	2	48	1	110	211	226		0	0	0	VL1450	9315	0	4	2	200	0	1	200	0	1	200	0	1	200	0	1	0		0		0	0	0	1	0	0	0	0	0	0	0	24.3333
	1	1	4	0	32	1	4	33	1	163	132	166		0	0	0	VL1452	410000	0	5	1	200	0	1	200	0	1	200	0	1	200	0	1	0		0		0	0	0	1	0	0	0	0	0	0	0	24.3333
	2	1	4	0	36	2	4	93	1	121	259	257		0	0	0	VL1460	229330	0	5	1	200	0	1	200	0	1	200	0	1	200	0	1	0		0		0	0	0	1	0	0	0	0	0	0	0	24.3333
1	1	1	4	0	39	2	4	5	1	88	129	143		0	0	0	VL1449	25260	0	4	2	200	0	1	200	0	1	200	0	1	200	0	1	0		0		0	0	0	1	0	0	0	0	0	0	0	24.3333
	2	2	4	0	25	1	4	168	2	342	267			0	0	0	VL1456	291323	0	5	1	200	0	1	200	0	1	200	0	1	200	0	1	0		0		0	0	1	0	0	0	0	0	0	0	0	24.3333
	2	1	4	0	48	2	2	101	2	188	132	170		0	0	0	VL1659	90200	0	4	2	200	0	1	200	0	1	200	0	1	200	0	1	0		0		0	0	0	0	0	0	0	0	0	0	0	22.0667
	1	1	4	0	37	2	2	20	1	65	78		127	1	1	0	VL1661	253549	0	5	1	200	0	1				200	0	1	200	0	1	0		0		0	0	1	1	0	0	0	0	0	0	0	22.0667
	2	2	4	0	28	1	2	112	2		291	489	363	0	0	0	VL1662	147280	0	5	1	200	0	1	200	0	1	200	0	1	200	0	1	0		0		0	0	0	0	0	0	0	0	0	0	0	22.0667
	2	1	4	0	34	1	3	101	2	184	309		279	0	0	0	VL1672	73293	0	4	2	200	0	1				200	0	1	200	0	1	0		0		0	0	0	0	0	0	0	0	0	0	0	22.0667
	1	2	4	0	33	1	2	77	1	95	81	138	257	1	1	0	VL1670	1926	0	3	2	200	0	1	200	0	1	200	0	1	200	0	1	0		0		0	0	0	1	0	0	0	0	0	0	0	22.0667
	2	1	4	0	33	1	2	83	1	157	213		295	0	0	0	VL1671	3393	0	3	2	200	0	1	200	0	1	200	0	1	200	0	1	0		0		0	0	0	1	0	0	0	0	0	0	0	22.0667
1	2	1	4	0	31	1	4	38	1	97	67		220	1	1	0	VL1663	7087	0	4	2	200	0	1				200	0	1	200	0	1	0		0		0	0	0	1	0	0	0	0	0	0	0	22.0667
	2	2	4	0	36	2	3	296	3	463	538		630	0	0	0	VL1673	10214	0	4	2	200	0	1	200	0	1	200	0	1	200	0	1	0		0		0	0	0	0	0	0	0	0	0	0	0	22.0667
	2	2	4	0	30	1	1	182	2	308	402		380	0	0	0	VL1674	38525	0	4	2	200	0	1	200	0	1	200	0	1	200	0	1	0		0		0	0	0	0	0	0	0	0	0	0	0	22.0667
	1	1	4	0	36	2	2	178	2	248	156	238		1	3	1	VL1666	6344	0	4	2	200	0	1	200	0	1	200	0	1	200	0	1	0		0		0	0	0	0	0	0	0	0	0	0	0	22.0667
1	1	1	4	0	33	1	3	14	1	130	176	166		0	0	0	VL1675	171933	0	5	1	200	0	1				200	0	1	200	0	1	0		0		0	0	0	1	0	0	0	0	0	0	0	22.0667
	2	1	4	0	32	1	1	167	2	342	338			0	0	0	VL1664	53958	0	4	2	200	0	1	200	0	1	200	0	1	1584	1	3	1	2	0	1	1	0	0	1	1	0	0	0	1	0	0	23.6
	1	1	4	0	27	1	4	3	1	145		238		0	0	0	VL1459	1333	0	3	2	200	0	1	200	0	1	200	0	1	200	0	1	0		0		0	0	0	1	0	0	0	0	0	0	0	24.3333
	1	1	4	0	31	1	1	42	1	363	606	748	744	0	0	0	VL0016	15864	0	4	2	210	0	1	100	0	1	200	0	1				0		0		0	0	0	1	0	0	0	0	0	1	0	24.4667
	2	1	4	0	39	2	3	13	1	77	401	321	415	0	0	0	VL0012	290000	0	5	1	210	0	1	100	0	1	545	0	2				0		0		0	0	0	1	0	0	0	0	0	1	0	24.4667
	2	1	1	0	35	2	2	111	2	215	166	162		0	0	0	VL0025	12754	0	4	2	200	0	1	1665	0	1	200	0	1				0		0		0	0	0	0	0	0	0	0	0	0	0	23.8
	2	1	1	0	24	1	3	154	2	266	404	620		0	0	0	VL0077	1985	0	3	2	210	0	1	964	0	2	220	0	1				0		0		0	0	0	0	0	0	0	0	0	0	0	21.2
1	2	1	4	0	20	1	4	17	1	77	168	223	292	0	0	0	VL0005	220891	0	5	1	210	0	1	1201	0	1	270	0	1				0		0		0	0	1	1	0	0	0	0	0	1	0	24.3667
1	1	1	4	0	21	1	4	5	1	56	266	388	286	0	0	0	VL0002	290000	0	5	1	210	0	1	1505	0	1	270	0	1				0		0		0	0	1	1	0	0	0	0	0	1	0	24.3667
	1	2	4	0	27	1	3	43	1	35	115	141	173	0	0	0	VL0008	5422	0	4	2	210	0	1	1042	0	1	270	0	1				0		0		0	0	1	1	0	0	0	0	0	1	0	24.3667
	1	1	4	0	37	2	4	22	1	72	194	195	200	0	0	0	VL0010	43034	0	4	2	210	0	1	1328	0	1	270	0	1				0		0		0	0	0	1	0	0	0	0	0	1	0	24.3667
	1	2	4	0	23	1	3	199	2	225	420	675	578	0	0	0	VL0006	12673	0	4	2	210	0	1	1328	0	1	270	0	1				0		0		0	0	1	0	0	0	0	0	0	1	0	24.3667
1	1	1	4	0	36	2	3	31	1	59	184	248	318	0	0	0	VL0009	26975	0	4	2	210	0	1	1062	0	1	270	0	1				0		0		0	0	1	1	0	0	0	0	0	1	0	24.3667
	1	1	4	0	29	1	4	23	1	230	441	355	511	0	0	0	VL0100	340000	0	5	1		0	1	1223	0	1	200	0	1				0		0		0	0	0	1	0	0	0	0	0	1	0	23.8
	2	1	1	0	27	1	1	43	1	164	251	196		0	0	0	VL0118	54854	0	4	2	200	0	1	200	0	1	347	0	2				0		0		0	0	1	1	0	0	0	0	0	1	0	21.5333
1	1	1	4	0	30	1	4	70	1	147	214	264		0	0	0	VL0115	76704	0	4	2	200	0	1	200	0	1	200	0	1				0		0		0	0	0	1	0	0	0	0	0	1	0	24.3667
	2	1	4	0	27	1	3	20	1	69	85	117	119	0	0	0	VL0430	86559	0	4	2	200	0	1	50895	1	4	200	0	1				1	2	1		1	1	1	1	1	0	1	0	0	1	0	12.4
1	2	2	4	0	35	1	2	286	3	514	681	653	682	0	0	0	VL0394	18260	0	4	2	290	0	1	200	0	1	200	0	1				0		0		0	0	0	0	0	0	0	0	0	1	0	24.3333
	2	1	4	0	40	2	3	328	3	231	242	365	421	1	3	2	VL0410	46370	0	4	2	290	0	1	200	0	1	200	0	1				0		0		0	0	0	0	0	0	0	0	0	1	0	23.3667
	1	1	1	0	33	1	1	76	1	120	147	228		0	0	0	VL0459	39190	0	4	2	270	0	1	200	0	1	200	0	1				0		0		0	0	0	1	0	0	0	0	0	0	0	22.6667
1	2	1	4	0	24	1	1	145	2	166	206	216	268	0	0	0	VL0521	33121	0	4	2	200	0	1				200	0	1				0		0		0	0	0	0	0	0	0	0	0	0	0	24.3333
	1	1	4	0	44	2	3	223	3	357	375	370	401	0	0	0	VL0681	911	0	2	2	200	0	1	200	0	1	200	0	1				0		0		0	0	0	0	0	0	0	0	0	1	0	24.3333
	2	1	1	0	30	1	2	13	1	217	315	555		0	0	0	VL0642	320000	0	5	1	200	0	1	200	0	1	200	0	1				0		0		0	0	0	1	0	0	0	0	0	1	0	22.8
	1	1	3	0	28	1	4	28	1	142	180	167		0	0	0	VL0650	251844	0	5	1	200	0	1	200	0	1		0	1				0		0		0	0	0	1	0	0	0	0	0	1	0	19.9667
	2	1	4	0	30	1	2	39	1	101	95	123		1	1	0	VL0733	93524	0	4	2	200	0	1	200	0	1	200	0	1				0		0		0	0	1	1	0	0	0	0	0	0	0	24.3333
	2	2	4	0	28	1	2	15	1	148	160	245	250	0	0	0	VL0743	882	0	2	2	200	0	1	200	0	1	200	0	1				0		0		0	0	1	1	0	0	0	0	0	0	0	24.3333
	2	1	4	0	31	1	2	51	1	94	145	188	250	0	0	0	VL0748	16161	0	4	2	200	0	1	200	0	2	200	0	1				0		0		0	0	0	1	0	0	0	0	0	0	0	24.3333
	2	2	4	0	28	1	4	213	3	264	324	287	451	0	0	0	VL0731	18523	0	4	2	200	0	1	200	0	1	200	0	1				0		0		0	0	0	0	0	0	0	0	0	0	0	24.3333
	2	2	4	0	24	1	2	271	3		288	322		0	0	0	VL0736	1192	0	3	2	200	0	1	200	0	1	200	0	1				0		0		0	0	1	0	0	0	0	0	0	0	0	24.3333
1	1	2	4	0	25	1	2	47	1	137	237	430		0	0	0	VL0765	30028	0	4	2	200	0	1	200	0	1	200	0	1				0		0		0	0	0	1	0	0	0	0	0	1	1	25.5667
1	1	1	4	0	28	1	2	43	1	121	155	161		0	0	0	VL1101	190000	0	5	1	220	0	1	200	0	1	200	0	1				0		0		0	0	0	1	0	0	0	0	0	0	0	24.3333
	1	1	4	0	32	1	3	233	3	293	336	401		0	0	0	VL0953	230000	0	5	1	200	0	1	200	0	1	200	0	1				0		0		0	0	0	0	0	0	0	0	0	0	0	24.3333
1	2	1	4	0	31	1	2	67	1	149	90	285	374	0	0	0	VL0630	51415	0	4	2	232	0	1	220	0	1	200	0	1				0		0		0	0	1	1	0	0	0	0	0	1	1	24.3333
	1	1	4	0	30	1	2	202	3	305	408	543		0	0	0	VL1134	30346	0	4	2	210	0	1	200	0	1	200	0	1				0		0		0	0	0	0	0	0	0	0	0	0	0	24.3333
	2	1	4	0	29	1	2	26	1	78	71	150	253	1	1	0	VL1148	170000	0	5	1	210	0	1	200	0	1	200	0	1				0		0		0	0	0	1	0	0	0	0	0	0	0	24.3333
	2	1	4	0	28	1	3	158	2	271	177	349	241	0	0	0	VL1291	7257	0	4	2				200	0	1	200	0	1				0		0		0	0	1	0	0	0	0	0	0	0	0	24.3333
1	1	1	4	0	28	1	3	153	2	188	383	370	321	0	0	0	VL1273	23473	0	4	2	20644	1	4	200	0	1	200	0	1				1	1	1		0	0	0	0	1	1	0	0	0	0	0	5.6
	1	2	1	0	38	2	2	229	3	309	334			0	0	0	VL0760	15344	0	4	2	200	0	1	200	0	1	607	0	2				0		0		0	0	0	0	0	0	0	0	0	0	0	14.8
	1	1	4	0	37	2	1	154	2	184	186	274	209	0	0	0	VL0763	9708	0	4	2	200	0	1	200	0	1	200	0	1				0		0		0	0	0	0	0	0	0	0	0	0	0	24.3333
	2	1	4	0	32	1	2	88	1		112	161	206	0	0	0	VL0755	61704	0	4	2	200	0	1	200	0	1	611	0	2				0		0		0	0	1	1	0	0	0	0	0	0	0	24.3333
	2	2	4	0	33	1	2	224	3	294	447	560		0	0	0	VL1384	17476	0	4	2	200	0	1	200	0	1	200	0	1				0		0		0	0	1	0	0	0	0	0	0	0	0	24.3333
1	1	2	4	0	43	2	4	321	3	349	463	503		0	0	0	VL1391	81848	0	4	2	200	0	1	200	0	1	200	0	1				0		0		0	0	0	1	0	0	0	0	0	0	0	24.3333
	2	1	4	0	37	2	1	122	2	218	255	293		0	0	0	VL1458	42109	0	4	2	200	0	1	200	0	1	200	0	1				0		0		0	0	0	0	0	0	0	0	0	0	0	24.3333
	1	1	4	0	25	1	3	65	1	187	163		257	0	0	0	VL1668	74998	0	4	2	200	0	1	200	0	1	200	0	1				0		0		0	0	1	1	0	0	0	0	0	0	0	22.0667
	1	1	1	0	37	2	3	297	3	289	288			0	0	0	VL1660	2462	0	3	2	200	0	1	200	0	1	200	0	1				0		0		0	0	0	0	0	0	0	0	0	0	0	22.0667
	1	1	2	1	33	1	4	117	2	79	305			0	0	0	VL0014	45028	0	4	2	210	0	1	100	0	1							0		0		0	0	1	0	0	0	0	0	0	0	0	10.8667
	2	2	2	1	42	2	4	37	1					0	0	0	VL0032	180112	0	5	1	200	0	1	1382	0	1							0		0		0	0	1	1	0	0	0	0	0	0	0	14.2
	1	1	2	1	41	2	2	88	1					0	0	0	VL0122	98813	0	4	2	200	0	1	200	0	1							0		0		0	0	0	1	0	0	0	0	0	0	0	14.9333
	1	1	4	0	32	1	3	200	3	314	682		665	0	0	0	VL0137	25861	0	4	2	200	0	1	200	0	1							0		0		0	0	0	0	0	0	0	0	0	0	0	15.8333
	1	1	1	0	28	1	4	18	1	80	92	124		1	1	0	VL0168	300000	0	5	1	544	0	1	2962	1	3							1	2	0	1	1	0	0	1	1	0	1	0	0	0	0	12.1
	1	1	3	0	28	1	3	14	1					0	0	0	VL0161	300000	0	5	1	280	0	1	200	0	1							0		0		0	0	1	1	0	0	0	0	0	0	0	13.8333
	1	1	1	0	42	2	2	194	2		158	188	210	1	3	2	VL0281	121125	0	5	1				200	0	1							0		0		0	0	0	0	0	0	0	0	0	1	0	15.0333
	1	1	1	0	24	1	3	17	1	203				0	0	0	VL0425	233	0	3	2	200	0	1	200	0	1							0		0		0	0	0	1	0	0	0	0	0	0	0	12.3667
	2	2	5	0	28	1	3	225	3	280	364	353		0	0	0	VL0406	25750	0	4	2	290	0	1	200	0	1							0		0		0	0	1	0	0	0	0	0	0	1	0	20.1333
	1	1	4	0	32	1	4	76	1					0	0	0	VL0462	75114	0	4	2	220	0	1	200	0	1							0		0		0	0	0	1	0	0	0	0	0	0	0	24.3333
	1	1	1	0	28	1	4	18	1	96	103			0	0	0	VL0460	59247	0	4	2	270	0	1	200	0	1							0		0		0	0	1	1	0	0	0	0	0	0	0	14.2333
	2	1	4	0	33	1	2	263	3	459	652		674	0	0	0	VL0548	936	0	2	2	200	0	1	200	0	1							0		0		0	0	0	0	0	0	0	0	0	1	0	24.3333
	2	1	2	1	39	2	3	42	1	236	142			0	0	0	VL0481	145662	0	5	1	270	0	1	200	0	1							0		0		0	0	0	1	0	0	0	0	0	1	0	16.5
1	2	1	4	0	39	2	4	103	2	81	155		117	0	0	0	VL0490	380000	0	5	1		0	1	864	0	1							0		0		0	0	1	0	0	0	0	0	0	1	0	24.3333
1	1	1	4	0	31	1	1	177	2	265	363	393	554	0	0	0	VL0621	2799	0	3	2	200	0	1	451	0	2							0		0		0	0	0	0	0	0	0	0	0	1	0	24.3333
	1	1	3	0	33	1	4	17	1	95				0	0	0	VL0779	230000	0	5	1	200	0	1	200	0	1							0		0		0	0	1	1	0	0	0	0	0	0	0	11.1667
	2	1	4	0	25	1	2	193	2	352	298			0	0	0	VL0788	16575	0	4	2	200	0	1	200	0	1							0		0		0	0	1	0	0	0	0	0	0	0	0	25.4667
	1	1	1	0	32	1	2	151	2					0	0	0	VL0738	14881	0	4	2				200	0	1							0		0		0	0	0	1	0	0	0	0	0	0	0	15.6333
	2	1	3	0	36	2	4	46	1					0	0	0	VL0775	230000	0	5	1	200	0	1	200	0	1							0		0		0	0	0	1	0	0	0	0	0	0	0	24.3333
	2	1	1	0	32	1	2	205	3	163	278	170	277	1	3	1	VL0746	2695	0	3	2	200	0	1	200	0	1							0		0		0	0	1	0	0	0	0	0	0	0	0	21.5667
	2	1	1	0	32	1	3	164	2	172	496			0	0	0	VL0950	1559	0	3	2	200	0	1	200	0	1							0		0		0	0	0	0	0	0	0	0	0	1	1	15.1667
	1	1	1	0	34	1	3	10	1	249	249	294		0	0	0	VL1145	126269	0	5	1	210	0	1	200	0	1							0		0		0	0	1	1	0	0	0	0	0	0	0	18.9
	2	1	1	0	33	1	3	249	3	612				0	0	0	VL1137	5783	0	4	2	210	0	1	200	0	1							0		0		0	0	1	0	0	0	0	0	0	0	0	12.6333
	2	1	4	0	31	1	1	32	1	99	254	293	335	0	0	0	VL1139	29681	0	4	2	210	0	1	200	0	1							0		0		0	0	1	1	0	0	0	0	0	0	0	24.3333
	2	1	4	0	27	1	3	4	1	86	199	257		0	0	0	VL0766	36155	0	4	2	200	0	1	200	0	1							0		0		0	0	1	1	0	0	0	0	0	1	1	25.5667
1	1	1	2	1	36	2	4	30	1	132	168			0	0	0	VL1277	188031	0	5	1	200	0	1	200	0	1							0		0		0	0	1	1	0	0	0	0	0	0	0	14.9333
	1	1	2	1	28	1	4	14	1					0	0	0	VL0078	61733	0	4	2	310000	1	5										1	1	1		0	0	0	1	1	1	0	0	0	0	0	6.36667
	2	1	1	0	28	1	1	184	2					0	0	0	VL0108	3436	0	3	2	200	0	1										0		0		0	0	0	0	0	0	0	0	0	0	0	7.93333
	1	1	3	0	40	2	4	34	1	46	93	106	192	1	1	0	VL0133	77571	0	4	2	200	0	1										0		0		0	0	1	1	0	0	0	0	0	0	0	12.6
	1	1	1	0	33	1	3	113	2	112	212			0	0	0	VL0330	11841	0	4	2	1643	0	1										0		0		0	0	1	1	0	0	0	0	0	0	0	11.6333
	2	2	2	1	27	1	1	103	2					0	0	0	VL0332	104766	0	5	1	300	0	1										0		0		0	0	0	0	0	0	0	0	0	0	0	11
	1	1	1	0	27	1	4	17	1	341				0	0	0	VL0359	30780	0	4	2	200	0	1										0		0		0	0	1	1	0	0	0	0	0	1	1	11.8333
	1	1	2	1	37	2	4	11	1					0	0	0	VL0360	2305	0	3	2	200	0	1										0		0		0	0	0	0	0	0	0	0	0	0	0	13.9333
	1	1	1	0	39	2	1	230	3					0	0	0	VL0407	19000	0	4	2	290	0	1										0		0		0	0	0	0	0	0	0	0	0	0	0	24.3333
1	1	1	1	0	39	2	4	103	2	114				0	0	0	VL0443	124968	0	5	1	220	0	1										0		0		0	0	1	0	0	0	0	0	0	0	0	7
	1	1	1	0	35	1	2	64	1	70			166	0	0	0	VL0461	6063	0	4	2	220	0	1										0		0		0	0	0	1	0	0	0	0	0	0	0	19.2667
	1	1	4	0	26	1	4	171	2	202			211	0	0	0	VL0520	16448	0	4	2	200	0	1										0		0		0	0	1	0	0	0	0	0	0	0	0	4.56667
	1	1	1	0	27	1	2	29	1	223				0	0	0	VL0448	55403	0	4	2	200	0	1										0		0		0	0	0	1	0	0	0	0	0	0	0	12.3667
	2	1	1	0	33	1	4	38	1	214				0	0	0	VL0965	44074	0	4	2	229	0	1										0		0		0	0	0	1	0	0	0	0	0	0	0	13.2
	2	1	4	0	36	2	2	159	2					0	0	0	VL1109	123581	0	5	1	220	0	1										0		0		0	0	0	0	0	0	0	0	0	0	0	24.3333
	1	2	1	0	29	1	3	256	3	341				0	0	0	VL1104	9208	0	4	2	220	0	1										0		0		0	0	1	0	0	0	0	0	0	0	0	12.1333
	1	1	4	0	25	1	2	70	1	75	230	487		0	0	0	VL1118	115026	0	5	1	200	0	1										0		0		0	0	0	1	0	0	0	0	0	1	0	24.3333
	2	1	3	0	38	2	3	289	3	349	239			0	0	0	VL1068	3800	0	3	2	210	0	1										0		0		0	0	0	0	0	0	0	0	0	0	0	12.8667
	2	1	1	0	35	2	3	298	3	533				0	0	0	VL1276	862	0	2	2	200	0	1										0		0		0	0	1	0	0	0	0	0	0	1	1	13.0667
	2	1	2	1	45	2	3	253	3					0	0	0	VL1284	68467	0	4	2	200	0	1										0		0		0	0	0	0	0	0	0	0	0	0	0	6.93333
	1	1	1	0	34	1	2	12	1	40				0	0	0	VL1278	103177	0	5	1	200	0	1										0		0		0	0	1	1	0	0	0	0	0	0	0	6.53333
	1	2	5	0	29	1	1	125	2	343				0	0	0	VL1133	140141	0	5	1	200	0	1										0		0		0	0	0	0	0	0	0	0	0	0	0	11.5
	1	1	2	1	33	1	4	104	2					0	0	0	VL1339	79651	0	4	2	410000	1	5										1	1	1		0	0	1	0	1	1	0	0	0	0	0	6.5
	1	1	1	0	38	2	3	149	2	252				0	0	0	VL1457	63236	0	4	2	200	0	1										0		0		0	0	0	0	0	0	0	0	0	0	0	10
	2	1	3	0	30	1	3	192	2	356				0	0	0	VL1455	17650	0	4	2	200	0	1										0		0		0	0	0	0	0	0	0	0	0	0	0	9.06667
	1	1	4	0	36	2	1	211	3	172	161			1	3	1	VL1665	9618	0	4	2	200	0	1										0		0		0	0	0	0	0	0	0	0	0	0	0	22.0667
	1	1	4	0	27	1	1	186	2					0	0	0	VL1658	172973	0	5	1	200	0	1										0		0		0	0	0	0	0	0	0	0	0	0	0	22.0667
	2	1	4	0	31	1	3							0	0	0	VL1394	6113	0	4	2	200	0	1										0		0		0	0	1	1	0	0	0	0	0	0	0	24.3333
	2	1	3	0	35	2	3	189	2	152				0	0	0	VL0013	1797	0	3	2													0		0		0	0	0	0	0	0	0	0	0	0	0	8.36667
	1	1	2	1	26	1	3	42	1					0	0	0	VL0026	1378	0	3	2													0		0		0	0	1	1	0	0	0	0	0	0	0	2.53333
	2	1	2	1	30	1	3	99	1					0	0	0	VL0028	290000	0	5	1													0		0		0	0	0	1	0	0	0	0	0			1.26667
	1	2	3	0	34	1	2	818	4	736		674	799	0	0	0	VL0063	1279	0	3	2													0		0		0	0	0	1	0	0	0	0	0	0	0	3.93333
	1	1	2	1	26	1	2							0	0	0	VL0067	62397	0	4	2													0		0		0	0	0	1	0	0	0	0	0			1.9
	2	1	2	1	36	2	4	29	1					0	0	0	VL0085	216758	0	5	1													0		0		0	0	1	1	0	0	0	0	0	0	0	4.83333
	1	1	2	1	31	1	2	56	1					0	0	0	VL0086	74016	0	4	2													0		0		0	0	1	1	0	0	0	0	0			2.73333
	1	1	4	0	27	1	1	473					596	0	0	0	VL0095	2540	0	3	2													0		0		0	0	0	1	0	0	0	0	0	0	0	24.3667
	2	1	2	1	25	1	2	14	1					0	0	0	VL0117	95952	0	4	2													0		0		0	0	1	1	0	0	0	0	0	1	1	6.6
	2	1	2	1	40	2	2	9	1					0	0	0	VL0123	252827	0	5	1													0		0		0	0	0	1	0	0	0	0	0	0	0	2.23333
	2	1	2	1	32	1	3	94	1					0	0	0	VL0139	52224	0	4	2													0		0		0	0	1	1	0	0	0	0	0	0	0	2.83333
	2	1	1	0	30	1	1	35	1					0	0	0	VL0159	6243	0	4	2													0		0		0	0	0	1	0	0	0	0	0	0	0	3.7
	2	1	2	1	28	1	4	16	1					0	0	0	VL0162	48438	0	4	2													0		0		0	0	0	1	0	0	0	0	0			0.8
	1	1	1	0	34	1	2	148	2	197				0	0	0	VL0164	14003	0	4	2													0		0		0	0	0	0	0	0	0	0	0	1	0	7.43333
	2	1	1	0	26	1	4	395	3					0	0	0	VL0204	886	0	2	2													0		0		0	0	1	0	0	0	0	0	0	0	0	6.56667
	2	2	3	0	40	2	1	107	2					0	0	0	VL0211	1972	0	3	2													0		0		0	0	0	0	0	0	0	0	0	0	0	4.8
	1	1	2	1	38	2	4							0	0	0	VL0282	189736	0	5	1													0		0		0	0	0	1	0	0	0	0	0			1.16667
1	2	1	3	0	29	1	3	17	1	34				0	0	0	VL0292	92946	0	4	2													0		0		0	0	1	1	0	0	0	0	0			14.7
	1	1	2	1	35	1	3	281	3					0	0	0	VL0319	1807	0	3	2													0		0		0	0	1	0	0	0	0	0	0	0	0	2.83333
	1	1	2	1	27	1	4	5	1					0	0	0	VL0322	245313	0	5	1													0		0		0	0	1	1	0	0	0	0	0			0.8
	2	1	3	0	29	1	3	109	2					0	0	0	VL0325	80345	0	4	2													0		0		0	0	0	0	0	0	0	0	0			24.3333
	1	1	2	1	36	2	2	24	1					0	0	0	VL0334	197250	0	5	1													0		0		0	0	0	1	0	0	0	0	0			3.23333
	2	1	1	0	32	1	1							0	0	0	VL0335	122165	0	5	1													0		0		0	0	0	1	0	0	0	0	0			1.56667
	1	1	1	0	40	2	2							0	0	0	VL0336	230000	0	5	1													0		0		0	0	0	1	0	0	0	0	0			24.3333
	1	1	3	0	28	1	1	148	2					0	0	0	VL0362	18020	0	4	2													0		0		0	0	0	0	0	0	0	0	0			2.9
	1	1	2	1	31	1	4	6	1					0	0	0	VL0393	225862	0	5	1													0		0		0	0	1	1	0	0	0	0	0	0	0	8.13333
1	2	1	2	1	32	1	4	8	1					0	0	0	VL0444	62397	0	4	2													0		0		0	0	1	1	0	0	0	0	0			2.4
	2	1	1	0	39	2	4	351	3	634		568	546	0	0	0	VL0446	200000	0	5	1													0		0		0	0	0	0	0	0	0	0	0			3.26667
	2	1	2	1	37	2	4	19	1					0	0	0	VL0449	74565	0	4	2													0		0		0	0	1	1	0	0	0	0	0	0	0	0.3
	2	1	1	0	32	1	3	6	1					0	0	0	VL0450	83698	0	4	2													0		0		0	0	1	1	0	0	0	0	0	0	0	10.3333
	2	1	2	1	35	2	3	27	1					0	0	0	VL0483	118379	0	5	1													0		0		0	0	1	1	0	0	0	0	0	1	1	2.16667
	2	1	2	1	33	1	2	53	1					0	0	0	VL0484	1926	0	3	2													0		0		0	0	0	1	0	0	0	0	0			1.03333
1	2	1	5	0	22	1	1	121	2					0	0	0	VL0517	15306	0	4	2													0		0		0	0	0	1	0	0	0	0	0			1.03333
	1	1	2	1	35	2	2	239	3					0	0	0	VL0615	1982	0	3	2													0		0		0	0	0	0	0	0	0	0	0	0	0	3.13333
	2	1	2	1	30	1	1	8	1					0	0	0	VL0627	144188	0	5	1													0		0		0	0	1	1	0	0	0	0	0	0	0	4.2
	2	2	2	1	34	1	3	12	1					0	0	0	VL0628	240000	0	5	1													0		0		0	0	1	1	0	0	0	0	0			0.4
	2	1	1	0	33	1	3	197	2					0	0	0	VL0629	166759	0	5	1													0		0		0	0	0	0	0	0	0	0	0	0	0	24.3333
	2	2	2	1	32	1	3	121	2					0	0	0	VL0632	169794	0	5	1													0		0		0	0	1	0	0	0	0	0	0	0	0	12.3333
	2	1	2	1	40	2	3	33	1					0	0	0	VL0638	35866	0	4	2													0		0		0	0	0	1	0	0	0	0	0	0	0	4.53333
	1	1	2	1	38	2	4	58	1					0	0	0	VL0644	250081	0	5	1													0		0		0	0	0	1	0	0	0	0	0			9.66667
	2	1	1	0	26	1	3	34	1					0	0	0	VL0649	18531	0	4	2													0		0		0	0	0	1	0	0	0	0	0	0	0	4.2
	1	1	5	0	32	1	4	27	1					0	0	0	VL0652	54132	0	4	2													0		0		0	0	1	1	0	0	0	0	0	0	0	3.4
	2	1	2	1	33	1	2	51	1					0	0	0	VL0730	290000	0	5	1													0		0		0	0	0	1	0	0	0	0	0			0.333333
	1	1	4	0	36	2	2	3	1		107	219	274	0	0	0	VL0751	141615	0	5	1													0		0		0	0	1	1	0	0	0	0	0	0	0	24.2667
	1	1	2	1	29	1	4							0	0	0	VL0753	4988	0	3	2													0		0		0	0	1	1	0	0	0	0	0			2.16667
	1	1	2	1	36	2	3	10	1					0	0	0	VL0758	290000	0	5	1													0		0		0	0	0	1	0	0	0	0	0	0	0	3
	1	1	1	0	31	1	3	327	3					0	0	0	VL0764	230000	0	5	1													0		0		0	0	1	0	0	0	0	0	0	0	0	4.1
	1	1	4	0	31	1	1	164	2	736				0	0	0	VL0769	15453	0	4	2													0		0		0	0	0	0	0	0	0	0	0	0	0	6.9
	2	2	2	1	46	2	3	41	1					0	0	0	VL0770	310000	0	5	1													0		0		0	0	1	1	0	0	0	0	0			0.933333
	2	1	3	0	39	2	3	187	2					0	0	0	VL0778	190198	0	5	1													0		0		0	0	0	0	0	0	0	0	0	1	1	5.96667
	1	1	2	1	28	1	4	21	1					0	0	0	VL0782	27184	0	4	2													0		0		0	0	0	1	0	0	0	0	0			1.23333
	1	1	2	1	27	1	4	83	1					0	0	0	VL0784	202134	0	5	1													0		0		0	0	0	1	0	0	0	0	0			5.1
	2	1	2	1	24	1	1	17	1					0	0	0	VL0840	111818	0	5	1													0		0		0	0	0	1	0	0	0	0	0	0	0	9.6
	2	1	2	1	38	2	4	220	3					0	0	0	VL0871	1303	0	3	2													0		0		0	0	0	1	0	0	0	0	0			1.8
	2	1	2	1	33	1	4	11	1					0	0	0	VL0951	82108	0	4	2													0		0		0	0	1	1	0	0	0	0	0			0.533333
	1	1	2	1	30	1	2	77	1					0	0	0	VL0955	230000	0	5	1													0		0		0	0	1	1	0	0	0	0	0			1.36667
	1	1	2	1	35	2	2	29	1					0	0	0	VL0956	230000	0	5	1													0		0		0	0	1	1	0	0	0	0	0			0.5
	1	1	3	0	29	1	4	42	1					0	0	0	VL0964	57715	0	4	2													0		0		0	0	1	1	0	0	0	0	0			2.86667
	2	1	2	1	38	2	1	89	1					0	0	0	VL0967	230000	0	5	1													0		0		0	0	0	1	0	0	0	0	0	0	0	6.8
	2	1	2	1	23	1	4	12	1					0	0	0	VL0969	1303	0	4	2													0		0		0	0	1	1	0	0	0	0	0			0.466667
	1	1	2	1	35	1	3	118	2					0	0	0	VL0982	37889	0	4	2													0		0		0	0	0	0	0	0	0	0	0			0.1
	2	1	2	1	29	1	3	10	1					0	0	0	VL0985	310000	0	5	1													0		0		0	0	0	1	0	0	0	0	0			2.73333
	1	2	4	0	33	1	1	17	1					0	0	0	VL1089	190000	0	5	1													0		0		0	0	0	1	0	0	0	0	0			24.3333
	2	1	2	1	41	2	3	126	2					0	0	0	VL1091	190000	0	5	1													0		0		0	0	1	0	0	0	0	0	0			2.16667
	2	1	4	0	34	1	4	12	1					0	0	0	VL1095	4350	0	3	2													0		0		0	0	0	1	0	0	0	0	0			24.3333
	1	1	2	1	34	1	3	253	3					0	0	0	VL1108	67022	0	4	2													0		0		0	0	1	0	0	0	0	0	0			2.06667
	1	1	4	0	26	1	3	5	1					0	0	0	VL1111	11101	0	4	2													0		0		0	0	0	1	0	0	0	0	0	0	0	24.3333
	1	1	2	1	39	2	4	66	1					0	0	0	VL1119	213492	0	5	1													0		0		0	0	1	1	0	0	0	0	0			2.26667
	1	1	1	0	37	2	4	46	1					0	0	0	VL1122	188984	0	5	1													0		0		0	0	0	1	0	0	0	0	0	0	0	12.3667
	2	1	1	0	32	1	3	183	2					0	0	0	VL1129	240000	0	5	1													0		0		0	0	0	1	0	0	0	0	0	1	0	5.83333
	2	1	2	1	34	1	4	24	1					0	0	0	VL1130	240000	0	5	1													0		0		0	0	1	1	0	0	0	0	0			0.9
	1	1	2	1	49	2	4	49	1					0	0	0	VL1135	240000	0	5	1													0		0		0	0	1	1	0	0	0	0	0			1.66667
	1	1	2	1	33	1	3	32	1					0	0	0	VL1141	240000	0	5	1													0		0		0	0	0	1	0	0	0	0	0			0.4
	1	1	2	1	48	2	3	24	1					0	0	0	VL1147	54854	0	4	2													0		0		0	0	1	0	0	0	0	0	0			1.33333
	1	1	2	1	34	1	2	41	1					0	0	0	VL1181	260000	0	5	1													0		0		0	0	0	1	0	0	0	0	0	1	0	4.1
	2	1	2	1	34	1	3	38	1					0	0	0	VL1272	17254	0	4	2													0		0		0	0	0	1	0	0	0	0	0	0	0	6.2
	1	1	2	1	54	2	3	57	1	150				0	0	0	VL1281	340000	0	5	1													0		0		0	0	1	1	0	0	0	0	0	0	0	11.2
	1	2	2	1	28	1	3	3	1					0	0	0	VL1290	340000	0	5	1													0		0		0	0	1	1	0	0	0	0	0			0.433333
	1	1	2	1	47	2	3	132	2					0	0	0	VL1331	129159	0	5	1													0		0		0	0	0	0	0	0	0	0	0			0.7
	2	1	1	0	33	1	3	16	1					0	0	0	VL1333	97541	0	4	2													0		0		0	0	1	1	0	0	0	0	0	0	0	7.7
	1	1	2	1	32	1	3	56	1					0	0	0	VL1337	14115	0	4	2													0		0		0	0	0	1	0	0	0	0	0			1.23333
	2	2	2	1	31	1	3	284	3					0	0	0	VL1381	230000	0	5	1													0		0		0	0	1	0	0	0	0	0	0			12.1333
	2	1	2	1	33	1	2	2	1					0	0	0	VL1385	230000	0	5	1													0		0		0	0	1	1	0	0	0	0	0	0	0	9.33333
1	1	1	4	0	38	2	3	113	2		19			1	3	2	VL1386	161008	0	5	1													0		0		0	0	1	0	0	0	0	0	0			24.3333
	2	2	4	0	28	1	3	237	3					0	0	0	VL1389	60519	0	4	2													0		0		0	0	1	0	0	0	0	0	0			24.3333
	2	1	1	0	47	2	3	21	1	75		82		1	1	0	VL1390	9821	0	4	2													0		0		0	0	1	1	0	0	0	0	0			5.3
	2	1	3	0	38	2	4	94	1					0	0	0	VL1393	70952	0	4	2													0		0		0	0	1	1	0	0	0	0	0			6.06667
	2	1	4	0	32	1	3	31	1					0	0	0	VL1409	2025	0	3	2													0		0		0	0	0	1	0	0	0	0	0			24.3333
	2	1	5	0	35	2	3	11	1					0	0	0	VL1446	245977	0	5	1													0		0		0	0	1	1	0	0	0	0	0	0	0	2.26667
	1	1	2	1	43	2	3	252	3					0	0	0	VL1471	119564	0	5	1													0		0		0	0	1	0	0	0	0	0	0			0.466667
	1	1	4	0	36	2	4	42	1					0	0	0	VL1472	320224	0	5	1													0		0		0	0	0	1	0	0	0	0	0	0	0	24.3667
	1	1	4	0	33	1	2	158	2					0	0	0	VL1473	35230	0	4	2													0		0		0	0	0	0	0	0	0	0	0	0	0	24.3667
	2	1	2	1	38	2	4	245	3					0	0	0	VL1474	3407	0	3	2													0		0		0	0	1	0	0	0	0	0	0			6.06667
	2	1	2	1	30	1	3	10	1					0	0	0	VL1667	311843	0	5	1													0		0		0	0	1	1	0	0	0	0	0			0.466667
	1	1	2	1	36	2	2	142	2					0	0	0	VL1669	11604	0	4	2													0		0		0	0	0	0	0	0	0	0	0			3.93333
[truncated: 5 more columns]

## Sheet: Dictionary
ADRs	Groups_C_I	Sex	Date_of_treatment	Terminated_date	Status_after24m	Total_Death	age_in_study	c_age	Clinical_stage	CD4_BL	CD4_BL_Gr	CD4_6m	CD4_12m	CD4_18m	CD4_24m	Immuno_Failure	Immuno_Fail24m	IF_decreasingCD4	ID_VL_BL	Date_VL_BL	VL_BL	VL_BL_UD	VL_BL_Gr	VL_BL_100000	VL6m	VLL_6m	VL_6m_Gr	VL12m	VLL_12	VL_12m_Gr	VL18m	VLL_18m	VL_18m_Gr	VL24m	VLL_24	VL_24m_Gr	VL_failed_1000_during_24m	Type_of_VL_failed	VL_failed_5000_during_24m	VL_1000_5000	VF_secondary	VF_Secondary_5000	BMI_18	CD4_gr_BL_100	status_VF_Failed	VL_6m_failed	Date_VL_6m	VL_12m_failed	Date_VL_12m
	1- with peer support	1- male			1- arrested	0- alive		1- <35 y/o			1: 1-99					0- not immuno. Failure	0- no immun. Failure	0-no					1: <200	1- yes			1: <200			1: <200			1: <200			1: <200	0- not failure	0- not failure	0- not failure		0- no	0- no	0- >18	0- >=100	0- censored	0- not failure		0- not failure
	2- no peer support	2- female			2- died	1- died		2- >= 35 y/o			2: 100-199					1- immuno. Failure	1- neever reach to 100	1- yes					2: 200-999	2- no			2: 200-999			2: 200-999			2: 200-999			2: 200-999	1- failure	1- primary failure	1- failure		1- yes	1- yes	1- <18	1- <100	1-event	1- failure		1- failure
					3- dropped out						3: 200-499						2- dropped >50% peak	2- not sure					3: 1000-4999				3: 1000-4999			3: 1000-4999			3: 1000-4999			3: 1000-4999		2- 2nd failure
					4- finished						4: 500+						3- back to BL value						4: 5000-99999				4: 5000-99999			4: 5000-99999			4: 5000-99999			4: 5000-99999
					5- moved																		5: 100000+				5: 100000+			5: 100000+			5: 100000+			5: 100000+
[truncated: 12 more columns]
